# Supplementary material for: Subpopulations of sensorless bacteria drive fitness in fluctuating environments
Source: PLoS Biol. 2020 Dec 3;18(12):e3000952. doi: 10.1371/journal.pbio.3000952 (PMC7738171; doi:10.1371/journal.pbio.3000952)
Supplement: S1 Data — This dataset has been extracted from the R working environment available at https://git.io/JTS5A for the convenience of readers willing to use only data on single-cell lags without having to handle their computation and filtering. (CSV) [file pbio.3000952.s014.csv]

condition	ugen	date	pos	gl	switch_idx	lag_gfp_200	growth_lag	gfp_ini	gr_before	gfp_inherit	parent_gfp	n_divs_since_parent	fluo_focus	time_birth	time_div
switch_04h	20150703.0.11.0:BBB	20150703	0	11	1	2520	2700	108.787942722762	6.57161136866464e-05	NA	NA	NA	NA	14220	26100
switch_04h	20150703.0.11.0:BBBBBBB	20150703	0	11	2	720	0	873.5317907647	0.000101414175088165	1456.23100668183	5824.92402672734	2	NA	45720	51480
switch_04h	20150703.0.11.0:BBBBBBTB	20150703	0	11	2	1080	540	386.483858184447	0.000131684752778308	728.115503340917	5824.92402672734	3	NA	50220	56160
switch_04h	20150703.0.11.0:BBBBBBTT	20150703	0	11	2	1260	720	475.076305658936	0.000131684752778308	728.115503340917	5824.92402672734	3	NA	50220	56700
switch_04h	20150703.0.11.0:BBBBBTB	20150703	0	11	2	1260	720	744.946787337989	7.07629535723674e-05	1456.23100668183	5824.92402672734	2	NA	45720	58860
switch_04h	20150703.0.11.0:BBBBBTT	20150703	0	11	2	1080	0	794.335884994215	7.85664382313116e-05	1456.23100668183	5824.92402672734	2	NA	45720	54360
switch_04h	20150703.0.11.0:BBBBTBB	20150703	0	11	2	720	NA	1042.65402539904	0.000139552656381874	1638.51619435825	6554.064777433	2	NA	45900	50400
switch_04h	20150703.0.11.0:BBT	20150703	0	11	1	1980	3420	241.092950187393	8.67116034839748e-05	NA	NA	NA	NA	14220	21600
switch_04h	20150703.0.11.0:BTB	20150703	0	11	1	1440	1800	182.469032392063	0.000111783340090536	NA	NA	NA	NA	13320	26640
switch_04h	20150703.0.11.0:BTTB	20150703	0	11	1	1800	1620	114.467680511893	0.000169026747524797	NA	NA	NA	NA	19440	24300
switch_04h	20150703.0.22.0:BBBB	20150703	0	22	1	Inf	Inf	73.8387458398076	0.000118798287174551	NA	NA	NA	NA	16200	49680
switch_04h	20150703.0.22.0:BBBBB	20150703	0	22	2	2520	6840	125.487357416332	1.72721893738492e-05	66.6942355517198	133.38847110344	1	NA	49860	58140
switch_04h	20150703.0.22.0:BBBBT	20150703	0	22	2	2340	4140	118.074431480265	1.72721893738492e-05	66.6942355517198	133.38847110344	1	NA	49860	58860
switch_04h	20150703.0.22.0:BBBT	20150703	0	22	1	Inf	Inf	125.885707496691	0.000146800338521689	NA	NA	NA	NA	16200	21960
switch_04h	20150703.0.22.0:BBBTBB	20150703	0	22	2	5760	5940	122.135923803945	0.000113298585633283	10.4148121313902	20.8296242627805	1	NA	43200	50760
switch_04h	20150703.0.24.0:BBBBB	20150703	0	24	1	8460	7560	186.598718089031	0.000118989239375324	NA	NA	NA	NA	21240	36180
switch_04h	20150703.0.24.0:BBBBBBBB	20150703	0	24	2	1440	1800	339.005203791534	0.00012367748081768	535.563074237683	4284.50459390146	3	NA	49500	56520
switch_04h	20150703.0.24.0:BBBBBBBT	20150703	0	24	2	1440	900	367.721332908189	4.30495894294369e-05	535.563074237683	4284.50459390146	3	NA	49500	56340
switch_04h	20150703.0.24.0:BBBBBBTB	20150703	0	24	2	1080	0	372.405706421466	0.000139959669920561	535.563074237683	4284.50459390146	3	NA	48600	54900
switch_04h	20150703.0.24.0:BBBBT	20150703	0	24	1	7740	7200	37.8342711054755	0.000118989239375324	NA	NA	NA	NA	21240	34200
switch_04h	20150703.0.24.0:BBBTB	20150703	0	24	1	6480	6120	55.6540758350211	0.000214017319927302	NA	NA	NA	NA	19980	29700
switch_04h	20150703.0.24.0:BBBTT	20150703	0	24	1	NA	180	58.5044973608669	0.000177293228313438	NA	NA	NA	NA	19980	30420
switch_04h	20150703.0.27.0:BBBBB	20150703	0	27	1	1980	1620	161.281143119795	0.000139541613551391	NA	NA	NA	NA	18720	24840
switch_04h	20150703.0.27.0:BBBBBBBBBB	20150703	0	27	2	900	360	569.320419426249	9.30566189628861e-05	794.257568528856	6354.06054823085	3	NA	48240	54720
switch_04h	20150703.0.27.0:BBBBBBBBBT	20150703	0	27	2	1980	900	457.598599413167	0.000107889866433569	794.257568528856	6354.06054823085	3	NA	48240	55800
switch_04h	20150703.0.27.0:BBBBT	20150703	0	27	1	1620	1260	66.3084198222911	0.00015173542291176	NA	NA	NA	NA	18720	24660
switch_04h	20150703.0.9.0:BBBBB	20150703	0	9	1	9900	9540	137.061510321723	0.000150865421312132	NA	NA	NA	NA	18000	21600
switch_04h	20150703.0.9.0:BBBBBBBBB	20150703	0	9	2	1080	3060	295.770717434011	-5.24053053504778e-05	409.893293209161	3279.14634567328	3	NA	48060	52920
switch_04h	20150703.0.9.0:BBBBBBBBT	20150703	0	9	2	1260	900	328.914112920155	0.000137917247508033	409.893293209161	3279.14634567328	3	NA	48060	53280
switch_04h	20150703.0.9.0:BBBBBBBTB	20150703	0	9	2	1620	NA	230.31173133005	0.000114227456715019	409.893293209161	3279.14634567328	3	NA	47340	52380
switch_04h	20150703.0.9.0:BBBBT	20150703	0	9	1	9360	9900	85.5729607542927	0.000151140333670498	NA	NA	NA	NA	18000	23760
switch_04h	20150703.0.9.0:BBBTB	20150703	0	9	1	8460	7560	92.4879520271593	0.000150335776127607	NA	NA	NA	NA	17640	22140
switch_04h	20150703.1.10.0:BBBBB	20150703	1	10	1	9720	11160	62.0901048593286	9.92006584815834e-05	NA	NA	NA	NA	18360	23580
switch_04h	20150703.1.10.0:BBBBBBBB	20150703	1	10	2	900	1080	601.123517148757	0.000110455820374392	965.23725919264	3860.94903677056	2	NA	46260	51300
switch_04h	20150703.1.10.0:BBBBBBBT	20150703	1	10	2	900	900	661.509484291692	0.000133690144001369	965.23725919264	3860.94903677056	2	NA	46260	50760
switch_04h	20150703.1.10.0:BBBBBBTB	20150703	1	10	2	900	540	622.050931201521	0.000148523391939829	965.23725919264	3860.94903677056	2	NA	45720	51660
switch_04h	20150703.1.10.0:BBBBBBTT	20150703	1	10	2	900	540	561.089497236163	0.000126184661148872	965.23725919264	3860.94903677056	2	NA	45720	51840
switch_04h	20150703.1.10.0:BBBBBTBB	20150703	1	10	2	1440	180	356.099863973482	0.000105562708157524	396.373568761912	1585.49427504765	2	NA	49860	55080
switch_04h	20150703.1.10.0:BBBBBTBT	20150703	1	10	2	1440	900	373.739625403983	0.000105562708157524	396.373568761912	1585.49427504765	2	NA	49860	52920
switch_04h	20150703.1.10.0:BBBBT	20150703	1	10	1	9180	10260	114.75741562259	0.000160231817630802	NA	NA	NA	NA	18360	35460
switch_04h	20150703.1.10.0:BBBTB	20150703	1	10	1	9000	9900	79.936188479236	0.000147441637090711	NA	NA	NA	NA	18540	35100
switch_04h	20150703.1.10.0:BBBTT	20150703	1	10	1	8820	9720	92.666888358102	0.000131355391933685	NA	NA	NA	NA	18540	31140
switch_04h	20150703.1.10.0:BBTBBB	20150703	1	10	1	7380	7200	64.5034068217651	0.000166070479251587	NA	NA	NA	NA	21240	33480
switch_04h	20150703.1.10.0:BBTBBT	20150703	1	10	1	9180	7560	76.4401862439971	0.000166070479251587	NA	NA	NA	NA	21240	34020
switch_04h	20150703.3.1.0:BBBBB	20150703	3	1	1	7200	7020	45.2387139849498	0.000156305198133848	NA	NA	NA	NA	19800	31500
switch_04h	20150703.3.1.0:BBBBBBBBB	20150703	3	1	2	900	0	507.676829831824	0.00014298676006228	759.680094143853	6077.44075315082	3	NA	46980	52200
switch_04h	20150703.3.1.0:BBBBBBBBT	20150703	3	1	2	1260	900	450.666514045993	0.000132995986902119	759.680094143853	6077.44075315082	3	NA	46980	51480
switch_04h	20150703.3.1.0:BBBBBBBTBB	20150703	3	1	2	1080	720	195.359899474182	0.000175563212487924	379.840047071926	6077.44075315082	4	NA	49860	52920
switch_04h	20150703.3.1.0:BBBBBBBTBT	20150703	3	1	2	1080	720	194.009055338621	0.000175563212487924	379.840047071926	6077.44075315082	4	NA	49860	52920
switch_04h	20150703.3.1.0:BBBBBBBTTB	20150703	3	1	2	900	NA	118.125791877355	0.000186976225919626	379.840047071926	6077.44075315082	4	NA	49860	51480
switch_04h	20150703.3.1.0:BBBBT	20150703	3	1	1	6300	6120	62.1235787285828	0.000174706437443865	NA	NA	NA	NA	19800	29880
switch_04h	20150703.3.1.0:BBBTB	20150703	3	1	1	7200	7020	68.3063871549631	0.000145285571617877	NA	NA	NA	NA	19260	32040
switch_04h	20150703.3.1.0:BBBTT	20150703	3	1	1	6840	6480	64.7770905198131	0.000141402695768522	NA	NA	NA	NA	19260	31320
switch_04h	20150703.3.1.0:BBTBB	20150703	3	1	1	6660	6480	50.3632207814057	0.000117839762269825	NA	NA	NA	NA	19800	32760
switch_04h	20150703.3.1.0:BBTBT	20150703	3	1	1	5220	4680	61.4685310436127	0.000146447574627752	NA	NA	NA	NA	19800	30060
switch_04h	20150703.3.11.0:BBBBB	20150703	3	11	1	1440	1620	62.8544209731207	0.000106470707712601	NA	NA	NA	NA	17820	22500
switch_04h	20150703.3.11.0:BBBBBBBBBB	20150703	3	11	2	900	1260	433.078934646867	0.000153128546494223	833.602011683656	6668.81609346925	3	NA	48780	53820
switch_04h	20150703.3.11.0:BBBBBBBBBT	20150703	3	11	2	900	720	375.25221940908	0.00015234218107417	833.602011683656	6668.81609346925	3	NA	48780	55080
switch_04h	20150703.3.11.0:BBBBBBBBTB	20150703	3	11	2	900	1080	483.153520142452	0.000165189804562122	833.602011683656	6668.81609346925	3	NA	47520	51480
switch_04h	20150703.3.11.0:BBBBBBBBTT	20150703	3	11	2	900	360	657.405590578999	0.000150990671576396	833.602011683656	6668.81609346925	3	NA	47520	52380
switch_04h	20150703.3.11.0:BBBBBBBTBB	20150703	3	11	2	900	540	527.129371743014	0.000130190295846646	833.602011683656	6668.81609346925	3	NA	47700	53280
switch_04h	20150703.3.11.0:BBBBBBBTBT	20150703	3	11	2	900	0	539.021022980287	0.00014265777892019	833.602011683656	6668.81609346925	3	NA	47700	51840
switch_04h	20150703.3.11.0:BBBBT	20150703	3	11	1	3420	3780	183.501131488979	0.000138025153278154	NA	NA	NA	NA	17820	22500
switch_04h	20150703.3.11.0:BBBTB	20150703	3	11	1	1620	2160	94.4700203192462	0.000127113558093038	NA	NA	NA	NA	17460	23220
switch_04h	20150703.3.11.0:BBBTT	20150703	3	11	1	3240	3060	100.987535134814	0.000138402834200262	NA	NA	NA	NA	17460	26280
switch_04h	20150703.3.11.0:BBTBBB	20150703	3	11	1	4500	NA	42.6004051890166	0.000154325357322951	NA	NA	NA	NA	21240	28080
switch_04h	20150703.3.11.0:BBTBBT	20150703	3	11	1	NA	NA	39.2031239759388	0.000154325357322951	NA	NA	NA	NA	21240	27540
switch_04h	20150703.3.11.0:BBTBTB	20150703	3	11	1	NA	NA	42.8322687477614	9.65141834965144e-05	NA	NA	NA	NA	20700	26280
switch_04h	20150703.3.13.0:BBBB	20150703	3	13	1	6120	6840	52.8722555036615	0.000120478772682319	NA	NA	NA	NA	17640	22860
switch_04h	20150703.3.13.0:BBBBBBBB	20150703	3	13	2	1260	0	631.620566288988	6.15581695133292e-05	1458.62693314623	5834.50773258494	2	NA	48780	68940
switch_04h	20150703.3.13.0:BBBBBBBT	20150703	3	13	2	2340	1620	635.737416533314	7.83836796573626e-05	1458.62693314623	5834.50773258494	2	NA	48780	62640
switch_04h	20150703.3.13.0:BBBBBBTBB	20150703	3	13	2	1260	900	497.65712955667	0.000160729071251504	729.313466573117	5834.50773258494	3	NA	49860	55620
switch_04h	20150703.3.13.0:BBBBBBTBT	20150703	3	13	2	1260	540	371.937376016652	0.000160729071251504	729.313466573117	5834.50773258494	3	NA	49860	55080
switch_04h	20150703.3.13.0:BBBBBBTT	20150703	3	13	2	900	720	890.448543907823	0.000124032884374037	1458.62693314623	5834.50773258494	2	NA	45720	50400
switch_04h	20150703.3.13.0:BBBBBTBB	20150703	3	13	2	1260	360	622.230551249063	0.000140800827302664	1112.70877242996	4450.83508971985	2	NA	45900	50400
switch_04h	20150703.3.13.0:BBBBBTBTB	20150703	3	13	2	NA	NA	271.229690804069	0.000136955418493958	556.354386214981	4450.83508971985	3	NA	50040	53460
switch_04h	20150703.3.13.0:BBBT	20150703	3	13	1	6300	6840	93.2087671029188	0.000149588449740789	NA	NA	NA	NA	17640	21960
switch_04h	20150703.3.13.0:BBTB	20150703	3	13	1	5940	5940	91.5043650039339	0.000144994446921326	NA	NA	NA	NA	19080	29340
switch_04h	20150703.3.13.0:BBTT	20150703	3	13	1	4860	5400	100.073245297418	0.000149316413302691	NA	NA	NA	NA	19080	28980
switch_04h	20150703.3.13.0:BTBB	20150703	3	13	1	5400	2340	64.6392599980701	0.000145415547701738	NA	NA	NA	NA	17460	27000
switch_04h	20150703.3.25.0:BBBB	20150703	3	25	1	3420	4500	37.9854327125501	9.47526642823479e-05	NA	NA	NA	NA	15480	23580
switch_04h	20150703.3.25.0:BBBBBBBBB	20150703	3	25	2	1080	360	431.851457069551	0.000111867583228649	646.128613526186	5169.02890820949	3	NA	49680	55620
switch_04h	20150703.3.25.0:BBBBBBBBT	20150703	3	25	2	900	0	369.185997317587	0.000111867583228649	646.128613526186	5169.02890820949	3	NA	49680	55080
switch_04h	20150703.3.25.0:BBBBBBBTB	20150703	3	25	2	1080	540	527.188465618245	0.00014317305659097	646.128613526186	5169.02890820949	3	NA	48960	54900
switch_04h	20150703.3.25.0:BBBBBBBTT	20150703	3	25	2	900	540	496.428938069167	0.000169915154178477	646.128613526186	5169.02890820949	3	NA	48960	54360
switch_04h	20150703.3.25.0:BBBBBBTBB	20150703	3	25	2	1080	360	379.178929785474	0.00012721893935988	646.128613526186	5169.02890820949	3	NA	48420	54540
switch_04h	20150703.3.25.0:BBBBBBTBT	20150703	3	25	2	1080	0	363.391649220134	0.000126772072166002	646.128613526186	5169.02890820949	3	NA	48420	53280
switch_04h	20150703.3.25.0:BBBBBBTTB	20150703	3	25	2	900	360	423.132353374126	0.000148564379419704	646.128613526186	5169.02890820949	3	NA	48780	53820
switch_04h	20150703.3.25.0:BBBTB	20150703	3	25	1	2340	3060	30.2863156729211	0.000131842979009195	NA	NA	NA	NA	21060	30420
switch_04h	20150703.3.25.0:BBBTT	20150703	3	25	1	2160	3060	40.6082794556959	0.000131842979009195	NA	NA	NA	NA	21060	30240
switch_04h	20150703.3.25.0:BBTBB	20150703	3	25	1	4500	4500	52.6038420573554	0.000148581486705306	NA	NA	NA	NA	19260	28260
switch_04h	20150703.3.25.0:BBTBT	20150703	3	25	1	6660	6120	74.6343010890209	0.000140399636453589	NA	NA	NA	NA	19260	30420
switch_04h	20150703.3.25.0:BBTTB	20150703	3	25	1	4320	3960	40.5580716763389	0.000173530009345563	NA	NA	NA	NA	19440	27900
switch_04h	20150703.3.25.0:BBTTT	20150703	3	25	1	NA	NA	66.2401318364337	0.00017088264645779	NA	NA	NA	NA	19440	28440
switch_04h	20150703.3.4.0:BB	20150703	3	4	1	5220	5400	368.655966244994	8.10370474684067e-05	NA	NA	NA	NA	10440	21780
switch_04h	20150703.3.4.0:BBBBBB	20150703	3	4	2	900	720	739.097471547448	0.000111393182763813	1391.39247612188	5565.56990448754	2	NA	44820	50940
switch_04h	20150703.3.4.0:BBBBBTB	20150703	3	4	2	1080	0	314.709333981549	0.000141918706287174	695.696238060942	5565.56990448754	3	NA	50220	56520
switch_04h	20150703.3.4.0:BBBBBTT	20150703	3	4	2	1080	720	391.397935936931	0.000141918706287174	695.696238060942	5565.56990448754	3	NA	50220	56520
switch_04h	20150703.3.4.0:BBBBTBB	20150703	3	4	2	900	180	370.43732994577	0.00012527488108741	695.696238060942	5565.56990448754	3	NA	50220	57780
switch_04h	20150703.3.4.0:BBBBTBT	20150703	3	4	2	1080	720	373.853710901369	0.00012527488108741	695.696238060942	5565.56990448754	3	NA	50220	57780
switch_04h	20150703.3.4.0:BBBBTT	20150703	3	4	2	900	0	896.032214393346	0.000117117313301977	1391.39247612188	5565.56990448754	2	NA	45360	51120
switch_04h	20150703.3.4.0:BBBTBBB	20150703	3	4	2	1440	0	492.909220369345	0.000119045268281179	721.181172226509	5769.44937781207	3	NA	50220	54180
switch_04h	20150703.3.4.0:BBBTBBT	20150703	3	4	2	NA	NA	393.963829889215	0.000119045268281179	721.181172226509	5769.44937781207	3	NA	50220	53280
switch_04h	20150703.3.4.0:BTB	20150703	3	4	1	4140	5040	69.4768710942747	0.000130493025091702	NA	NA	NA	NA	17820	22680
switch_04h	20150703.3.4.0:BTT	20150703	3	4	1	1620	2160	95.534765325543	0.000131748366681406	NA	NA	NA	NA	17820	23040
switch_04h	20150703.3.4.0:TBBB	20150703	3	4	1	1980	2520	70.0297042525446	0.000190060696813615	NA	NA	NA	NA	19620	27000
switch_04h	20150703.3.4.0:TBBT	20150703	3	4	1	4860	NA	48.7801189685107	0.000176216307595905	NA	NA	NA	NA	19620	29340
switch_04h	20150703.3.4.0:TBTB	20150703	3	4	1	NA	NA	27.6044512188682	0.000158885937522767	NA	NA	NA	NA	20160	27540
switch_04h	20150703.3.6.0:BBBB	20150703	3	6	1	2160	2340	184.036549089146	0.000129244669399768	NA	NA	NA	NA	18720	25380
switch_04h	20150703.3.6.0:BBBBBBBBB	20150703	3	6	2	1080	540	719.111935507322	0.000104970229498808	1015.69818480584	8125.58547844672	3	NA	48420	55620
switch_04h	20150703.3.6.0:BBBBBBBBT	20150703	3	6	2	1260	900	505.080224165756	7.60656938703256e-05	1015.69818480584	8125.58547844672	3	NA	48420	55440
switch_04h	20150703.3.6.0:BBBBBBBTB	20150703	3	6	2	720	0	545.836844482193	0.000137977003318479	1015.69818480584	8125.58547844672	3	NA	48780	54360
switch_04h	20150703.3.6.0:BBBBBBBTT	20150703	3	6	2	900	0	470.957827846373	0.000161962204171569	1015.69818480584	8125.58547844672	3	NA	48780	55080
switch_04h	20150703.3.6.0:BBBBBBTBB	20150703	3	6	2	1080	360	487.085377732363	9.97688942641934e-05	1015.69818480584	8125.58547844672	3	NA	48600	59220
switch_04h	20150703.3.6.0:BBBBBBTBT	20150703	3	6	2	1620	540	446.668350705101	7.65113523087251e-05	1015.69818480584	8125.58547844672	3	NA	48600	57060
switch_04h	20150703.3.6.0:BBBBBBTTB	20150703	3	6	2	1440	720	491.16314602277	0.000100054039850269	1015.69818480584	8125.58547844672	3	NA	49680	55260
switch_04h	20150703.3.6.0:BBBBBBTTT	20150703	3	6	2	NA	0	589.151826767277	0.000100054039850269	1015.69818480584	8125.58547844672	3	NA	49680	54180
switch_04h	20150703.3.6.0:BBBT	20150703	3	6	1	3420	3960	62.5245740302357	0.000154373964864282	NA	NA	NA	NA	18720	27540
switch_04h	20150703.3.6.0:BBTB	20150703	3	6	1	3960	4140	80.2227563512965	0.000133245595029309	NA	NA	NA	NA	18540	28080
switch_04h	20150703.3.6.0:BBTT	20150703	3	6	1	4500	4500	55.2462496481169	0.000148352000976864	NA	NA	NA	NA	18540	28800
switch_04h	20150703.3.6.0:BTBB	20150703	3	6	1	4500	4320	113.007814758122	0.000102668037646314	NA	NA	NA	NA	18720	28440
switch_04h	20150703.3.6.0:BTBT	20150703	3	6	1	NA	3960	120.157503330677	0.000153991370825119	NA	NA	NA	NA	18720	28440
switch_04h	20150703.4.11.0:BBBBB	20150703	4	11	1	12420	Inf	209.042307803766	0.000103242999216283	NA	NA	NA	NA	19440	43020
switch_04h	20150703.4.11.0:BBBBBBB	20150703	4	11	2	1260	0	172.739803141197	0.000126475492060525	200.644271799912	802.57708719965	2	NA	49860	55980
switch_04h	20150703.4.11.0:BBBBBBT	20150703	4	11	2	1620	1800	230.851958916194	0.000126475492060525	200.644271799912	802.57708719965	2	NA	49860	55800
switch_04h	20150703.4.11.0:BBBBBTB	20150703	4	11	2	1620	1260	227.660374237027	0.000159563504471367	200.644271799912	802.57708719965	2	NA	48240	53280
switch_04h	20150703.4.11.0:BBBBBTT	20150703	4	11	2	1620	1080	239.293231984029	0.000140239644065524	200.644271799912	802.57708719965	2	NA	48240	53280
switch_04h	20150703.4.11.0:BBBBT	20150703	4	11	1	12600	Inf	117.227915887782	0.000112642698990832	NA	NA	NA	NA	19440	39960
switch_04h	20150703.4.11.0:BBBTB	20150703	4	11	1	9000	9360	81.3730370614837	0.000172718933974377	NA	NA	NA	NA	20700	37080
switch_04h	20150703.4.11.0:BBBTT	20150703	4	11	1	8280	7200	77.4930780491348	0.000189762409502872	NA	NA	NA	NA	20700	33480
switch_04h	20150703.4.15.0:BBBB	20150703	4	15	1	4680	5580	27.3996498634118	9.8204471291283e-05	NA	NA	NA	NA	21600	33660
switch_04h	20150703.4.15.0:BBBBBBB	20150703	4	15	2	1260	1080	564.127869078323	0.000165141639830453	1156.43330688489	4625.73322753956	2	NA	45720	53100
switch_04h	20150703.4.15.0:BBBBBBT	20150703	4	15	2	1260	1260	656.324657078218	0.000122271254153077	1156.43330688489	4625.73322753956	2	NA	45720	52380
switch_04h	20150703.4.15.0:BBBBBTB	20150703	4	15	2	1260	1800	698.3043319078	0.000154553632035568	1156.43330688489	4625.73322753956	2	NA	45360	51120
switch_04h	20150703.4.15.0:BBBBBTTB	20150703	4	15	2	1440	900	379.501987283404	0.000175010686810809	578.216653442445	4625.73322753956	3	NA	50040	55620
switch_04h	20150703.4.15.0:BBBBBTTT	20150703	4	15	2	1260	1080	361.060192047239	0.000175010686810809	578.216653442445	4625.73322753956	3	NA	50040	55800
switch_04h	20150703.4.15.0:BBBBTBB	20150703	4	15	2	1080	NA	840.411706705839	0.000137825705560081	1249.99271049095	4999.97084196382	2	NA	45360	51300
switch_04h	20150703.4.15.0:BBBT	20150703	4	15	1	5760	6120	29.2261479893922	9.8204471291283e-05	NA	NA	NA	NA	21600	35820
switch_04h	20150703.4.15.0:BBTB	20150703	4	15	1	4860	5760	58.6136217248861	0.00013284927065258	NA	NA	NA	NA	21240	34200
switch_04h	20150703.4.15.0:BBTT	20150703	4	15	1	6480	7920	71.0551849275956	0.00013284927065258	NA	NA	NA	NA	21240	36180
switch_04h	20150703.4.15.0:BTBB	20150703	4	15	1	4680	4680	63.7643829295648	0.000120914013436331	NA	NA	NA	NA	20340	30420
switch_04h	20150703.4.15.0:BTBT	20150703	4	15	1	6480	6300	48.8993875944432	0.000221345677349182	NA	NA	NA	NA	20340	31320
switch_04h	20150703.4.15.0:BTTB	20150703	4	15	1	5580	5400	73.1546269826519	0.000172218229171484	NA	NA	NA	NA	19980	28980
switch_04h	20150703.4.15.0:BTTT	20150703	4	15	1	5760	5760	98.6615877463541	0.000174965573975409	NA	NA	NA	NA	19980	28800
switch_04h	20150703.4.17.0:BBBBB	20150703	4	17	1	7740	8100	91.5276214279454	0.000148229110358247	NA	NA	NA	NA	17820	24120
switch_04h	20150703.4.17.0:BBBBBBBBB	20150703	4	17	2	1800	2520	473.491137719577	8.04001414812833e-05	666.515818323655	5332.12654658924	3	NA	50220	59040
switch_04h	20150703.4.17.0:BBBBBBBBT	20150703	4	17	2	1800	1620	473.312998598878	8.04001414812833e-05	666.515818323655	5332.12654658924	3	NA	50220	59040
switch_04h	20150703.4.17.0:BBBBBBBTB	20150703	4	17	2	1080	900	472.324463640181	0.000131884619964247	666.515818323655	5332.12654658924	3	NA	48420	54000
switch_04h	20150703.4.17.0:BBBBBBBTT	20150703	4	17	2	1440	0	363.181363266202	0.000112138987720931	666.515818323655	5332.12654658924	3	NA	48420	53460
switch_04h	20150703.4.17.0:BBBBBBTBB	20150703	4	17	2	1440	720	325.427586201647	0.000145121491014814	666.515818323655	5332.12654658924	3	NA	48240	53100
switch_04h	20150703.4.17.0:BBBBBBTBT	20150703	4	17	2	1440	1080	326.743008504352	0.000145545892539093	666.515818323655	5332.12654658924	3	NA	48240	52740
switch_04h	20150703.4.25.0:BBBB	20150703	4	25	1	5040	6300	31.3901582104	8.81155305996964e-05	NA	NA	NA	NA	17640	26820
switch_04h	20150703.4.25.0:BBBBBBBB	20150703	4	25	2	1080	720	671.074120824459	0.000140430641272626	949.184449234538	7593.47559387631	3	NA	48240	52920
switch_04h	20150703.4.25.0:BBBBBBBT	20150703	4	25	2	900	720	475.045420357663	0.000163302532349936	949.184449234538	7593.47559387631	3	NA	48240	53640
switch_04h	20150703.4.25.0:BBBBBBTB	20150703	4	25	2	1440	900	568.382505812308	0.000139750346028953	949.184449234538	7593.47559387631	3	NA	47160	53100
switch_04h	20150703.4.25.0:BBBBBBTT	20150703	4	25	2	1620	720	599.040371720165	0.000130202177849271	949.184449234538	7593.47559387631	3	NA	47160	52920
switch_04h	20150703.4.25.0:BBBBBTBB	20150703	4	25	2	900	180	502.907632780768	0.000156476662836117	949.184449234538	7593.47559387631	3	NA	47700	53280
switch_04h	20150703.4.25.0:BBBBBTBT	20150703	4	25	2	1080	360	428.52289890575	0.00015355575815777	949.184449234538	7593.47559387631	3	NA	47700	52560
switch_04h	20150703.4.25.0:BBBT	20150703	4	25	1	2700	3420	62.5798875779516	0.000119470080891517	NA	NA	NA	NA	17640	26100
switch_04h	20150703.4.25.0:BBTB	20150703	4	25	1	4680	5400	99.3174921926743	0.00014834512184277	NA	NA	NA	NA	17280	21600
switch_04h	20150703.4.25.0:BBTTB	20150703	4	25	1	5400	5400	30.0628916541073	0.000155331689694262	NA	NA	NA	NA	20880	31140
switch_04h	20150703.4.25.0:BBTTT	20150703	4	25	1	5400	5040	43.339238650183	0.000155331689694262	NA	NA	NA	NA	20880	31500
switch_04h	20150703.4.25.0:BTBBB	20150703	4	25	1	4140	2700	46.5512192039304	0.000162329818224067	NA	NA	NA	NA	21240	29880
switch_04h	20150703.4.26.0:BBBBB	20150703	4	26	1	7560	7560	41.9761114401498	0.000133321532286913	NA	NA	NA	NA	19440	32760
switch_04h	20150703.4.26.0:BBBBBBBB	20150703	4	26	2	900	180	686.564585508724	0.000124917499186655	1286.62169398791	5146.48677595165	2	NA	46260	50400
switch_04h	20150703.4.26.0:BBBBBBBT	20150703	4	26	2	900	180	823.121946523099	0.000134602098093017	1286.62169398791	5146.48677595165	2	NA	46260	50400
switch_04h	20150703.4.26.0:BBBBBBTBB	20150703	4	26	2	900	540	445.928175428324	0.000237683047643623	643.310846993956	5146.48677595165	3	NA	49500	56520
switch_04h	20150703.4.26.0:BBBBBBTBT	20150703	4	26	2	1080	360	442.872440950016	0.00015344812354792	643.310846993956	5146.48677595165	3	NA	49500	55260
switch_04h	20150703.4.26.0:BBBBBBTTB	20150703	4	26	2	900	540	497.202535800459	0.000116263043757338	643.310846993956	5146.48677595165	3	NA	48780	53640
switch_04h	20150703.4.26.0:BBBBT	20150703	4	26	1	8640	8820	81.693652361809	0.000130284178772249	NA	NA	NA	NA	19440	34560
switch_04h	20150703.4.26.0:BBBTB	20150703	4	26	1	7020	7020	51.5521711027723	0.000178202305227999	NA	NA	NA	NA	19260	33300
switch_04h	20150703.4.26.0:BBBTT	20150703	4	26	1	8280	8640	65.0386488434451	0.000134133834169261	NA	NA	NA	NA	19260	34560
switch_04h	20150703.4.26.0:BBTBB	20150703	4	26	1	9360	9180	36.3911019641486	0.000145583677454622	NA	NA	NA	NA	19620	35820
switch_04h	20150703.4.26.0:BBTBT	20150703	4	26	1	8640	NA	66.7531589020231	0.000140967031468336	NA	NA	NA	NA	19620	34380
switch_04h	20150703.4.5.0:BBBB	20150703	4	5	1	4680	5940	52.6967085444502	0.00012099592339774	NA	NA	NA	NA	18360	34740
switch_04h	20150703.4.5.0:BBBBBBB	20150703	4	5	2	1800	Inf	954.484094202861	6.18224259226427e-05	1747.81954680642	6991.27818722567	2	NA	43020	65340
switch_04h	20150703.4.5.0:BBBBBBT	20150703	4	5	2	900	360	1186.02854915537	8.17101987108191e-05	1747.81954680642	6991.27818722567	2	NA	43020	51840
switch_04h	20150703.4.5.0:BBBBBTBB	20150703	4	5	2	900	0	582.118953676935	0.000138770151035727	873.909773403209	6991.27818722567	3	NA	46440	53280
switch_04h	20150703.4.5.0:BBBBBTBT	20150703	4	5	2	1260	180	541.815684076259	0.000108128184392054	873.909773403209	6991.27818722567	3	NA	46440	53100
switch_04h	20150703.4.5.0:BBBBBTTB	20150703	4	5	2	900	360	635.728438910999	0.000129484460842499	873.909773403209	6991.27818722567	3	NA	47160	52020
switch_04h	20150703.4.5.0:BBBT	20150703	4	5	1	5220	5220	71.653877038731	0.000113255996108378	NA	NA	NA	NA	18360	30960
switch_04h	20150703.4.5.0:BBTB	20150703	4	5	1	5580	6660	93.5098347824197	9.39752085565831e-05	NA	NA	NA	NA	19980	33300
switch_04h	20150703.4.5.0:BBTT	20150703	4	5	1	4860	5760	78.5227466593724	0.000113004306158389	NA	NA	NA	NA	19980	32400
switch_04h	20150703.4.5.0:BTBB	20150703	4	5	1	1980	1440	37.619178936558	0.000129379507016865	NA	NA	NA	NA	17820	26100
switch_04h	20150703.4.6.0:BBBB	20150703	4	6	1	1800	1440	50.3857142632491	9.37396483752119e-05	NA	NA	NA	NA	19800	26460
switch_04h	20150703.4.6.0:BBBBBBBB	20150703	4	6	2	900	360	598.98058875582	0.000108390179573332	1100.2078892288	8801.66311383042	3	NA	46080	52200
switch_04h	20150703.4.6.0:BBBBBBBT	20150703	4	6	2	1080	0	614.698086164795	0.000130861289986908	1100.2078892288	8801.66311383042	3	NA	46080	51480
switch_04h	20150703.4.6.0:BBBBBBTBB	20150703	4	6	2	900	0	274.379630822135	0.000161690864978548	550.103944614401	8801.66311383042	4	NA	49680	54000
switch_04h	20150703.4.6.0:BBBBBBTBT	20150703	4	6	2	1080	900	305.672178168481	0.000161690864978548	550.103944614401	8801.66311383042	4	NA	49680	54180
switch_04h	20150703.4.6.0:BBBBBBTTB	20150703	4	6	2	720	0	326.408748667887	0.000157882204222803	550.103944614401	8801.66311383042	4	NA	48960	53820
switch_04h	20150703.4.6.0:BBBT	20150703	4	6	1	3240	3060	78.6208061476121	0.00012982838051566	NA	NA	NA	NA	19800	30060
switch_04h	20150703.4.6.0:BBTB	20150703	4	6	1	4500	4320	100.746155187162	0.000158090223988406	NA	NA	NA	NA	19980	29880
switch_04h	20150703.4.6.0:BBTT	20150703	4	6	1	2880	2520	58.8185257856232	0.000161388533543769	NA	NA	NA	NA	19980	27180
switch_04h	20150703.4.6.0:BTBB	20150703	4	6	1	3960	4140	58.2092915043489	0.000116835933451741	NA	NA	NA	NA	20340	31860
switch_04h	20150703.4.6.0:BTBT	20150703	4	6	1	3420	3420	52.552435406496	0.000163489870310204	NA	NA	NA	NA	20340	30420
switch_04h	20150703.4.6.0:BTTB	20150703	4	6	1	1440	900	82.6124657919996	0.000196968118922379	NA	NA	NA	NA	20700	25920
switch_04h	20150703.4.6.0:BTTT	20150703	4	6	1	1440	NA	53.4124064054166	0.000211343415646589	NA	NA	NA	NA	20700	26820
switch_04h	20150703.4.7.0:BBBBB	20150703	4	7	1	5940	5940	123.903959964884	0.00016413996869353	NA	NA	NA	NA	19620	30060
switch_04h	20150703.4.7.0:BBBBBBBBBB	20150703	4	7	2	1080	720	277.791480994059	0.000159602524189887	496.614337867529	3972.91470294024	3	NA	49140	54000
switch_04h	20150703.4.7.0:BBBBBBBBBT	20150703	4	7	2	900	180	331.817764499526	0.000156456658397846	496.614337867529	3972.91470294024	3	NA	49140	53640
switch_04h	20150703.4.7.0:BBBBBBBBTB	20150703	4	7	2	1080	720	349.910941162585	0.000154200611249174	496.614337867529	3972.91470294024	3	NA	49140	54180
switch_04h	20150703.4.7.0:BBBBBBBBTT	20150703	4	7	2	1080	180	362.624071809292	0.000159821258892231	496.614337867529	3972.91470294024	3	NA	49140	54180
switch_04h	20150703.4.7.0:BBBBT	20150703	4	7	1	5040	4680	75.6264082064211	0.000197355469894207	NA	NA	NA	NA	19620	28620
switch_04h	20150703.5.1.0:BBBB	20150703	5	1	1	3780	4140	21.7104467563459	0.000136780357004681	NA	NA	NA	NA	20700	28080
switch_04h	20150703.5.1.0:BBBBBBBB	20150703	5	1	2	900	360	501.794092964343	0.000112085551719744	897.44304192529	3589.77216770116	2	NA	47160	51300
switch_04h	20150703.5.1.0:BBBBBBBT	20150703	5	1	2	1080	540	441.753752876587	0.000134971098683404	897.44304192529	3589.77216770116	2	NA	47160	51840
switch_04h	20150703.5.1.0:BBBBBBTBB	20150703	5	1	2	1260	360	282.834598439065	0.000149783058760822	448.721520962645	3589.77216770116	3	NA	50400	56160
switch_04h	20150703.5.1.0:BBBBBBTBT	20150703	5	1	2	1080	0	292.424926240689	0.000149783058760822	448.721520962645	3589.77216770116	3	NA	50400	55260
switch_04h	20150703.5.1.0:BBBBBBTTB	20150703	5	1	2	1080	540	284.682933267106	0.000169409588640084	448.721520962645	3589.77216770116	3	NA	50220	55080
switch_04h	20150703.5.1.0:BBBBBBTTT	20150703	5	1	2	1080	900	245.841692441771	0.000169409588640084	448.721520962645	3589.77216770116	3	NA	50220	55440
switch_04h	20150703.5.1.0:BBBBBTBB	20150703	5	1	2	900	360	474.603052735769	0.000141426821213677	829.625899133344	3318.50359653338	2	NA	45900	51480
switch_04h	20150703.5.1.0:BBBT	20150703	5	1	1	3960	4140	73.2104871749696	0.000121497885452495	NA	NA	NA	NA	20700	28620
switch_04h	20150703.5.1.0:BBT	20150703	5	1	1	4320	5580	121.67494941298	7.23194424595999e-05	NA	NA	NA	NA	11160	31860
switch_04h	20150703.5.1.0:BTBB	20150703	5	1	1	2160	2880	101.609047910914	0.000145526254643965	NA	NA	NA	NA	17460	23040
switch_04h	20150703.5.1.0:BTBT	20150703	5	1	1	2160	2700	109.943258309392	0.000155496622247695	NA	NA	NA	NA	17460	22140
switch_04h	20150703.5.1.0:BTTBB	20150703	5	1	1	1980	1980	65.2494929580715	0.000165297600371598	NA	NA	NA	NA	21420	27720
switch_04h	20150703.5.1.0:BTTBT	20150703	5	1	1	2340	NA	69.8801780184489	0.000165297600371598	NA	NA	NA	NA	21420	26820
switch_04h	20150703.5.12.0:BBBB	20150703	5	12	1	4500	4860	71.3902715805611	0.000117286198064294	NA	NA	NA	NA	17820	28800
switch_04h	20150703.5.12.0:BBBBBBBB	20150703	5	12	2	900	180	587.232841943846	0.000101407504512267	1040.27372089319	4161.09488357274	2	NA	45360	51480
switch_04h	20150703.5.12.0:BBBBBBBT	20150703	5	12	2	900	720	588.748911571338	9.42544538116133e-05	1040.27372089319	4161.09488357274	2	NA	45360	53820
switch_04h	20150703.5.12.0:BBBBBBTB	20150703	5	12	2	900	540	620.089473134124	0.000127388639841918	1040.27372089319	4161.09488357274	2	NA	47160	53280
switch_04h	20150703.5.12.0:BBBBBBTT	20150703	5	12	2	720	360	506.455058897645	0.00015310063124497	1040.27372089319	4161.09488357274	2	NA	47160	52560
switch_04h	20150703.5.12.0:BBBBBTBBB	20150703	5	12	2	1080	360	291.742821720155	0.000136154321234758	498.976857708609	3991.81486166887	3	NA	49860	55620
switch_04h	20150703.5.12.0:BBBBBTBBT	20150703	5	12	2	1080	0	360.524738893505	0.000136154321234758	498.976857708609	3991.81486166887	3	NA	49860	54360
switch_04h	20150703.5.12.0:BBBBBTBTB	20150703	5	12	2	1260	540	235.834251279323	0.000143671203865163	498.976857708609	3991.81486166887	3	NA	49500	53640
switch_04h	20150703.5.12.0:BBBT	20150703	5	12	1	5220	5400	84.0097101642956	0.000118773584970775	NA	NA	NA	NA	17820	30060
switch_04h	20150703.5.12.0:BBTB	20150703	5	12	1	5400	5760	128.93634746785	0.000170192193275781	NA	NA	NA	NA	18900	28980
switch_04h	20150703.5.12.0:BBTT	20150703	5	12	1	3600	3600	97.3412344077561	0.000144901350160927	NA	NA	NA	NA	18900	27000
switch_04h	20150703.5.12.0:BTBB	20150703	5	12	1	2340	2340	107.563702099514	0.000139975887475881	NA	NA	NA	NA	18180	26460
switch_04h	20150703.5.12.0:BTBT	20150703	5	12	1	1620	1800	75.6716464941068	0.000141672261870869	NA	NA	NA	NA	18180	25200
switch_04h	20150703.5.12.0:BTTB	20150703	5	12	1	NA	NA	176.109483564884	0.00015333160268555	NA	NA	NA	NA	18180	25740
switch_04h	20150703.5.15.0:BBBBB	20150703	5	15	1	1800	0	28.3386338713349	0.000132180336629711	NA	NA	NA	NA	21240	93420
switch_04h	20150703.5.15.0:BBBBT	20150703	5	15	1	3240	3420	46.6185624075594	0.000132180336629711	NA	NA	NA	NA	21240	30060
switch_04h	20150703.5.15.0:BBBBTBBBB	20150703	5	15	2	1260	180	513.541824852185	0.000161333904212633	892.761232790437	7142.08986232349	3	NA	46620	51120
switch_04h	20150703.5.15.0:BBBBTBBBT	20150703	5	15	2	1080	720	551.685479862949	0.000171046058602586	892.761232790437	7142.08986232349	3	NA	46620	50760
switch_04h	20150703.5.15.0:BBBBTBBTB	20150703	5	15	2	1080	720	563.678442921783	0.000158843118681249	892.761232790437	7142.08986232349	3	NA	45360	50400
switch_04h	20150703.5.15.0:BBBTB	20150703	5	15	1	2520	2340	96.5284291828648	0.000154281796408691	NA	NA	NA	NA	20340	27540
switch_04h	20150703.5.15.0:BBBTT	20150703	5	15	1	1620	1440	54.1141056454511	0.000191752580070011	NA	NA	NA	NA	20340	26100
switch_04h	20150703.5.15.0:BBTBB	20150703	5	15	1	3420	3240	65.4268120510746	0.000160924230981008	NA	NA	NA	NA	21240	30780
switch_04h	20150703.5.15.0:BBTBT	20150703	5	15	1	3060	3060	59.5787700600266	0.000160924230981008	NA	NA	NA	NA	21240	29340
switch_04h	20150703.5.15.0:BBTTB	20150703	5	15	1	1980	1980	94.4934691652813	0.00015445424042312	NA	NA	NA	NA	21240	29160
switch_04h	20150703.5.15.0:BBTTT	20150703	5	15	1	3600	3960	64.0828272312512	0.00015445424042312	NA	NA	NA	NA	21240	28080
switch_04h	20150703.5.15.0:BTBBB	20150703	5	15	1	1620	1440	82.5786055931723	0.000158451625853993	NA	NA	NA	NA	19620	25380
switch_04h	20150703.5.2.0:BBBB	20150703	5	2	1	3420	3240	62.632149532135	0.000123781209444829	NA	NA	NA	NA	18000	26460
switch_04h	20150703.5.2.0:BBBBBBBBB	20150703	5	2	2	1080	0	310.246036175166	0.000104882698006183	654.675041898496	5237.40033518797	3	NA	50400	55980
switch_04h	20150703.5.2.0:BBBBBBBBT	20150703	5	2	2	1080	360	379.228759261671	0.000104882698006183	654.675041898496	5237.40033518797	3	NA	50400	56700
switch_04h	20150703.5.2.0:BBBBBBBTB	20150703	5	2	2	1260	0	420.337642546299	0.000116427152238937	654.675041898496	5237.40033518797	3	NA	50220	56160
switch_04h	20150703.5.2.0:BBBBBBBTT	20150703	5	2	2	1080	720	410.697152591715	0.000116427152238937	654.675041898496	5237.40033518797	3	NA	50220	56520
switch_04h	20150703.5.2.0:BBBBBBTB	20150703	5	2	2	1080	0	748.616420729365	0.000136807401324815	1309.35008379699	5237.40033518797	2	NA	48960	52920
switch_04h	20150703.5.2.0:BBBBBBTT	20150703	5	2	2	1260	360	629.159707961132	0.000135237022715576	1309.35008379699	5237.40033518797	2	NA	48960	53820
switch_04h	20150703.5.2.0:BBBBBTBB	20150703	5	2	2	1260	0	652.566186451182	0.000143534752338752	1382.81273839167	5531.25095356668	2	NA	47880	53280
switch_04h	20150703.5.2.0:BBBT	20150703	5	2	1	2520	2520	129.063093639939	0.000136214054834478	NA	NA	NA	NA	18000	25740
switch_04h	20150703.5.2.0:BBTB	20150703	5	2	1	3240	3420	82.5760370185096	0.00016369954952912	NA	NA	NA	NA	18000	27180
switch_04h	20150703.5.2.0:BBTT	20150703	5	2	1	2880	2520	50.8682468478871	0.000151447089373814	NA	NA	NA	NA	18000	24660
switch_04h	20150703.5.2.0:BTBBB	20150703	5	2	1	1800	1440	73.3188291695562	0.000182427907207209	NA	NA	NA	NA	21060	27180
switch_04h	20150703.5.2.0:BTBBT	20150703	5	2	1	1440	900	62.2838328050521	0.000182427907207209	NA	NA	NA	NA	21060	27540
switch_04h	20150703.5.2.0:BTBTB	20150703	5	2	1	NA	NA	40.9642552071852	0.000174765981879141	NA	NA	NA	NA	21420	26280
switch_04h	20150703.5.2.0:BTBTT	20150703	5	2	1	NA	NA	43.8641355210871	0.000174765981879141	NA	NA	NA	NA	21420	26100
switch_04h	20150703.5.3.0:BBBB	20150703	5	3	1	3420	3600	112.175308918486	8.98107559828792e-05	NA	NA	NA	NA	15840	21780
switch_04h	20150703.5.3.0:BBBBBBBBB	20150703	5	3	2	720	720	439.473662740572	9.1045411910956e-05	625.063023715657	5000.50418972526	3	NA	48060	53820
switch_04h	20150703.5.3.0:BBBBBBBBT	20150703	5	3	2	900	1080	424.195689788215	0.000133703450845193	625.063023715657	5000.50418972526	3	NA	48060	55080
switch_04h	20150703.5.3.0:BBBBBBBTB	20150703	5	3	2	720	0	423.358448620864	0.00013524997092239	625.063023715657	5000.50418972526	3	NA	48600	53460
switch_04h	20150703.5.3.0:BBBBBBBTT	20150703	5	3	2	720	180	408.942263109176	0.000182979725471108	625.063023715657	5000.50418972526	3	NA	48600	52560
switch_04h	20150703.5.3.0:BBBBBBTBB	20150703	5	3	2	900	360	435.389678096159	0.000116558729781623	625.063023715657	5000.50418972526	3	NA	48060	54000
switch_04h	20150703.5.3.0:BBBBBBTBT	20150703	5	3	2	1080	900	407.518559024948	0.000108965712143994	625.063023715657	5000.50418972526	3	NA	48060	55080
switch_04h	20150703.5.3.0:BBBBBBTTB	20150703	5	3	2	900	NA	438.425652058653	0.000116821991457848	625.063023715657	5000.50418972526	3	NA	48240	53460
switch_04h	20150703.5.3.0:BBBT	20150703	5	3	1	1980	3060	184.467222777213	8.03137606164556e-05	NA	NA	NA	NA	15840	26820
switch_04h	20150703.5.3.0:BBTBB	20150703	5	3	1	1800	1440	83.5983667388699	0.000162273060552961	NA	NA	NA	NA	21060	27000
switch_04h	20150703.5.3.0:BBTBT	20150703	5	3	1	1440	1080	104.617836898775	0.000162273060552961	NA	NA	NA	NA	21060	26460
switch_04h	20150703.5.3.0:BBTTB	20150703	5	3	1	3240	2700	74.0398467597206	0.00013338723292523	NA	NA	NA	NA	21420	28980
switch_04h	20150703.5.3.0:BBTTT	20150703	5	3	1	2340	1800	85.9905704218858	0.00013338723292523	NA	NA	NA	NA	21420	28440
switch_04h	20150703.5.3.0:BTBBB	20150703	5	3	1	1620	1260	121.286397484409	0.00012159149707803	NA	NA	NA	NA	20700	27000
switch_04h	20150703.5.3.0:BTBBT	20150703	5	3	1	1800	NA	110.794448398625	0.000117647534958027	NA	NA	NA	NA	20700	25920
switch_04h	20150703.5.5.0:BBBB	20150703	5	5	1	4860	5040	63.886270552733	0.000133317860686378	NA	NA	NA	NA	18900	28620
switch_04h	20150703.5.5.0:BBBBBBBB	20150703	5	5	2	1080	360	456.170127043914	0.000179679591714207	1019.15156615258	8153.21252922067	3	NA	49320	54180
switch_04h	20150703.5.5.0:BBBBBBBT	20150703	5	5	2	1260	540	782.23602934898	0.000204448015695421	1019.15156615258	8153.21252922067	3	NA	49320	53100
switch_04h	20150703.5.5.0:BBBBBBTB	20150703	5	5	2	1080	180	633.166360365077	0.000108343135270657	1019.15156615258	8153.21252922067	3	NA	50040	54900
switch_04h	20150703.5.5.0:BBBBBBTT	20150703	5	5	2	900	360	533.591978472871	0.000108343135270657	1019.15156615258	8153.21252922067	3	NA	50040	54540
switch_04h	20150703.5.5.0:BBBBBTBB	20150703	5	5	2	1260	900	532.064746028956	0.000117918912178002	1019.15156615258	8153.21252922067	3	NA	49500	55260
switch_04h	20150703.5.5.0:BBBBBTBT	20150703	5	5	2	1260	0	575.668615861938	9.49316693852307e-05	1019.15156615258	8153.21252922067	3	NA	49500	54720
switch_04h	20150703.5.5.0:BBBT	20150703	5	5	1	4680	4500	82.8913383557445	0.000134194575955448	NA	NA	NA	NA	18900	28800
switch_04h	20150703.5.5.0:BBTB	20150703	5	5	1	4140	4500	101.576655884225	0.000156157265798872	NA	NA	NA	NA	17820	28080
switch_04h	20150703.5.5.0:BBTT	20150703	5	5	1	2160	2340	55.6333373871296	0.0001521796159786	NA	NA	NA	NA	17820	24120
switch_04h	20150703.5.5.0:BTBB	20150703	5	5	1	3600	3420	85.2853592693162	0.000138325487406251	NA	NA	NA	NA	19080	26820
switch_04h	20150703.5.5.0:BTBT	20150703	5	5	1	NA	NA	67.4426724789064	0.000148545339352283	NA	NA	NA	NA	19080	26460
switch_04h	20150703.5.6.0:BBBBB	20150703	5	6	1	4500	4500	16.6605203504155	9.42285022933478e-05	NA	NA	NA	NA	19440	30240
switch_04h	20150703.5.6.0:BBBBBBBB	20150703	5	6	2	720	900	775.31936048906	0.000103365309743893	1228.03989692996	4912.15958771986	2	NA	45900	50760
switch_04h	20150703.5.6.0:BBBBBBBT	20150703	5	6	2	720	360	673.273932155439	0.000146258628732987	1228.03989692996	4912.15958771986	2	NA	45900	50400
switch_04h	20150703.5.6.0:BBBBBBTB	20150703	5	6	2	900	180	526.361509680904	9.40579355764713e-05	1228.03989692996	4912.15958771986	2	NA	46800	54180
switch_04h	20150703.5.6.0:BBBBBBTT	20150703	5	6	2	1080	720	628.979706094967	0.000125783332576464	1228.03989692996	4912.15958771986	2	NA	46800	52380
switch_04h	20150703.5.6.0:BBBBBTBBBB	20150703	5	6	2	1080	900	353.377285296211	0.000155183849123318	619.602236204028	9913.63577926446	4	NA	49680	53820
switch_04h	20150703.5.6.0:BBBBBTBBBT	20150703	5	6	2	NA	NA	321.139963334244	0.000155183849123318	619.602236204028	9913.63577926446	4	NA	49680	52380
switch_04h	20150703.5.6.0:BBBBT	20150703	5	6	1	4320	3960	43.611277493878	0.00012446789704143	NA	NA	NA	NA	19440	30240
switch_04h	20150703.5.6.0:BBBTB	20150703	5	6	1	2880	2700	47.2246225937401	0.00015520028371028	NA	NA	NA	NA	19080	26460
switch_04h	20150703.5.6.0:BBBTT	20150703	5	6	1	6120	6120	57.0667279121425	0.0001404817913115	NA	NA	NA	NA	19080	31860
switch_04h	20150703.5.6.0:BBTBB	20150703	5	6	1	5220	5040	92.9646749936077	0.000144019223801036	NA	NA	NA	NA	18180	22680
switch_04h	20150703.5.6.0:BBTBT	20150703	5	6	1	4860	4860	84.9945084446378	0.000146639614223717	NA	NA	NA	NA	18180	21960
switch_04h	20150703.6.25.0:BBBB	20150703	6	25	1	1260	1080	76.5613269619221	0.000100422258320815	NA	NA	NA	NA	17640	24660
switch_04h	20150703.6.25.0:BBBBBBBB	20150703	6	25	2	1080	900	484.992580511184	0.000104872608756161	830.593129426131	3322.37251770453	2	NA	46800	52920
switch_04h	20150703.6.25.0:BBBBBBBT	20150703	6	25	2	900	540	421.139636856253	0.000114754982313874	830.593129426131	3322.37251770453	2	NA	46800	52380
switch_04h	20150703.6.25.0:BBBBBBTB	20150703	6	25	2	1080	900	439.623769869399	0.000146610163557303	830.593129426131	3322.37251770453	2	NA	46620	51300
switch_04h	20150703.6.25.0:BBBBBBTT	20150703	6	25	2	900	900	487.322655196354	0.000125228750151377	830.593129426131	3322.37251770453	2	NA	46620	51300
switch_04h	20150703.6.25.0:BBBBBTBBB	20150703	6	25	2	1440	900	236.784921757175	0.000142718525222415	450.953617207909	3607.62893766328	3	NA	49860	54360
switch_04h	20150703.6.25.0:BBBBBTBBT	20150703	6	25	2	1440	1080	289.109412081725	0.000142718525222415	450.953617207909	3607.62893766328	3	NA	49860	53460
switch_04h	20150703.6.25.0:BBBBBTBTB	20150703	6	25	2	NA	NA	284.469619628317	0.000133050212614679	450.953617207909	3607.62893766328	3	NA	49680	52740
switch_04h	20150703.6.25.0:BBBT	20150703	6	25	1	1800	1800	44.4226537890526	0.000151076854841345	NA	NA	NA	NA	17640	23040
switch_04h	20150703.6.25.0:BBTB	20150703	6	25	1	2160	2340	34.6272437848149	0.000156362276649114	NA	NA	NA	NA	18180	25020
switch_04h	20150703.6.25.0:BBTT	20150703	6	25	1	3240	3060	32.9046785369717	0.000182415812418428	NA	NA	NA	NA	18180	25560
switch_04h	20150703.6.25.0:BTBB	20150703	6	25	1	3600	3060	66.0722985412626	0.000147420482003121	NA	NA	NA	NA	18000	27900
switch_04h	20150703.6.25.0:BTBT	20150703	6	25	1	NA	NA	36.8618389708499	0.000164099216702724	NA	NA	NA	NA	18000	23040
switch_04h	20150708.0.11.0:BBBBB	20150708	0	11	1	3780	3960	19.6486750066407	0.000136509804827013	NA	NA	NA	NA	18360	23220
switch_04h	20150708.0.11.0:BBBBBBBBB	20150708	0	11	2	900	540	513.050253526498	7.3245829663963e-05	912.722586737652	3650.89034695061	2	NA	47700	54720
switch_04h	20150708.0.11.0:BBBBBBBBT	20150708	0	11	2	1080	540	532.203345453859	6.12940164700002e-05	912.722586737652	3650.89034695061	2	NA	47700	57420
switch_04h	20150708.0.11.0:BBBBBBBTB	20150708	0	11	2	1080	0	477.863859956559	9.54644139299348e-05	912.722586737652	3650.89034695061	2	NA	46260	52020
switch_04h	20150708.0.11.0:BBBBBBBTT	20150708	0	11	2	1440	720	415.183585401698	0.000120114637733481	912.722586737652	3650.89034695061	2	NA	46260	52920
switch_04h	20150708.0.11.0:BBBBBBTB	20150708	0	11	2	1260	0	1296.29507161192	7.82432548827681e-05	2160.14147046873	4320.28294093745	1	NA	42300	52020
switch_04h	20150708.0.11.0:BBBBT	20150708	0	11	1	4320	4680	38.6588384063561	0.000145428238541118	NA	NA	NA	NA	18360	23580
switch_04h	20150708.0.11.0:BBBTB	20150708	0	11	1	1800	2700	64.8526896851237	0.000133250580833028	NA	NA	NA	NA	17640	23040
switch_04h	20150708.0.11.0:BBBTT	20150708	0	11	1	NA	NA	60.0525458920524	0.000165226810190802	NA	NA	NA	NA	17640	21780
switch_04h	20150708.0.14.0:BBBB	20150708	0	14	1	1620	1440	29.4477370269354	4.89658988197232e-05	NA	NA	NA	NA	14940	26100
switch_04h	20150708.0.14.0:BBBBBBBB	20150708	0	14	2	1080	540	701.895282943862	0.000115722630101403	1148.50850995585	4594.03403982339	2	NA	47340	51660
switch_04h	20150708.0.14.0:BBBBBBBT	20150708	0	14	2	1080	540	728.382637752808	0.000137456212609832	1148.50850995585	4594.03403982339	2	NA	47340	52380
switch_04h	20150708.0.14.0:BBBBBBTB	20150708	0	14	2	900	720	665.96920830444	0.0001307178797451	1148.50850995585	4594.03403982339	2	NA	46260	51300
switch_04h	20150708.0.14.0:BBBBBBTT	20150708	0	14	2	900	0	561.011285550965	0.000108438884003211	1148.50850995585	4594.03403982339	2	NA	46260	51300
switch_04h	20150708.0.14.0:BBBBBTBBB	20150708	0	14	2	900	540	360.784754811703	0.00014015295861598	653.679729971889	5229.43783977511	3	NA	47880	53100
switch_04h	20150708.0.14.0:BBBBBTBBT	20150708	0	14	2	900	180	417.890067203764	0.000152376153479332	653.679729971889	5229.43783977511	3	NA	47880	53460
switch_04h	20150708.0.14.0:BBBT	20150708	0	14	1	2880	Inf	42.1706294400417	5.74412304648175e-05	NA	NA	NA	NA	14940	42120
switch_04h	20150708.0.14.0:BBTB	20150708	0	14	1	4140	4500	27.0298705391268	9.46788817427971e-05	NA	NA	NA	NA	14220	29880
switch_04h	20150708.0.14.0:BBTT	20150708	0	14	1	3600	3600	23.3250681148791	8.22693764036477e-05	NA	NA	NA	NA	14220	27360
switch_04h	20150708.0.14.0:BTBBB	20150708	0	14	1	5220	5580	16.8035680954929	0.000141537204203367	NA	NA	NA	NA	21600	33480
switch_04h	20150708.0.14.0:BTBBT	20150708	0	14	1	4860	5400	17.015100899089	0.000141537204203367	NA	NA	NA	NA	21600	32220
switch_04h	20150708.0.14.0:BTBT	20150708	0	14	1	1980	2160	33.0849679113643	0.000149855930030485	NA	NA	NA	NA	16740	22140
switch_04h	20150708.0.14.0:BTTBB	20150708	0	14	1	NA	NA	31.0899688263565	0.000183526072377471	NA	NA	NA	NA	19980	27540
switch_04h	20150708.0.18.0:BB	20150708	0	18	1	2880	4320	200.391419419972	5.53017620077808e-05	NA	NA	NA	NA	7920	21600
switch_04h	20150708.0.18.0:BBBBBBB	20150708	0	18	2	1440	540	414.803116194325	0.000117715812837501	860.891749329536	6887.13399463628	3	NA	49140	54900
switch_04h	20150708.0.18.0:BBBBBBT	20150708	0	18	2	1620	1260	497.750282468953	0.000131930107214429	860.891749329536	6887.13399463628	3	NA	49140	55800
switch_04h	20150708.0.18.0:BBBBBTB	20150708	0	18	2	1440	1620	450.835544634718	0.000116460714253965	860.891749329536	6887.13399463628	3	NA	48600	57240
switch_04h	20150708.0.18.0:BBBBBTT	20150708	0	18	2	1260	1800	424.311184187377	0.000171900869688281	860.891749329536	6887.13399463628	3	NA	48600	57240
switch_04h	20150708.0.18.0:BBBBTBB	20150708	0	18	2	1080	540	521.725658647347	0.000142342850788369	860.891749329536	6887.13399463628	3	NA	49860	53640
switch_04h	20150708.0.18.0:BBBBTBT	20150708	0	18	2	900	360	566.69671299511	0.000142342850788369	860.891749329536	6887.13399463628	3	NA	49860	52920
switch_04h	20150708.0.18.0:BBBBTTB	20150708	0	18	2	900	0	536.71384979606	0.000173072416093634	860.891749329536	6887.13399463628	3	NA	48600	53280
switch_04h	20150708.0.18.0:BBBBTTT	20150708	0	18	2	900	NA	427.142261681765	0.000169511126247595	860.891749329536	6887.13399463628	3	NA	48600	53280
switch_04h	20150708.0.18.0:BTBB	20150708	0	18	1	4680	6300	73.3428278552145	8.92588021811827e-05	NA	NA	NA	NA	19260	33480
switch_04h	20150708.0.18.0:BTBT	20150708	0	18	1	5580	6660	43.0902481139378	8.71787158127645e-05	NA	NA	NA	NA	19260	33840
switch_04h	20150708.0.18.0:BTT	20150708	0	18	1	6300	NA	89.4877665590317	8.36645019494383e-05	NA	NA	NA	NA	14040	35640
switch_04h	20150708.0.18.0:TBBB	20150708	0	18	1	4140	4140	57.6947702854012	0.000140087856605514	NA	NA	NA	NA	18360	27000
switch_04h	20150708.0.18.0:TBBT	20150708	0	18	1	1620	1440	31.4552739993009	0.000152831065394868	NA	NA	NA	NA	18360	22860
switch_04h	20150708.0.19.0:BBBBB	20150708	0	19	1	12780	13860	29.4685063019377	0.000148841254111103	NA	NA	NA	NA	16380	21600
switch_04h	20150708.0.19.0:BBBBBBBB	20150708	0	19	2	6660	6840	21.615718823149	0.000120237880619327	-15.4536004941871	-61.8144019767484	2	NA	47340	59580
switch_04h	20150708.0.19.0:BBBBBBBT	20150708	0	19	2	5580	6120	50.5349761699902	0.000142661253758939	-15.4536004941871	-61.8144019767484	2	NA	47340	58680
switch_04h	20150708.0.19.0:BBBBBBTB	20150708	0	19	2	7020	6660	29.8445327392594	0.000153803969390351	-15.4536004941871	-61.8144019767484	2	NA	47880	59580
switch_04h	20150708.0.19.0:BBBBBBTT	20150708	0	19	2	7380	7200	37.722209725298	0.000147610052910638	-15.4536004941871	-61.8144019767484	2	NA	47880	59040
switch_04h	20150708.0.19.0:BBBBTB	20150708	0	19	1	12420	Inf	31.5254566360835	0.000142973415277996	NA	NA	NA	NA	21240	41040
switch_04h	20150708.0.19.0:BBBBTT	20150708	0	19	1	13320	Inf	13.2822028861648	0.000142973415277996	NA	NA	NA	NA	21240	42300
switch_04h	20150708.0.19.0:BBBTB	20150708	0	19	1	13860	Inf	30.2607688512026	0.000128419018858606	NA	NA	NA	NA	17280	22140
switch_04h	20150708.0.21.0:BBBBB	20150708	0	21	1	Inf	Inf	35.7518280021222	0.0001033592777047	NA	NA	NA	NA	21240	44460
switch_04h	20150708.0.21.0:BBBBBBB	20150708	0	21	2	2520	3240	48.2536741814824	0.00013745805517589	31.8325921471919	127.330368588768	2	NA	50040	60480
switch_04h	20150708.0.21.0:BBBBBBT	20150708	0	21	2	2160	2880	80.500027904753	0.00013745805517589	31.8325921471919	127.330368588768	2	NA	50040	58140
switch_04h	20150708.0.21.0:BBBBBTB	20150708	0	21	2	2340	3060	102.932406957828	0.000149931103354548	31.8325921471919	127.330368588768	2	NA	49140	57420
switch_04h	20150708.0.21.0:BBBBBTT	20150708	0	21	2	1800	2880	103.485365438654	9.83895300510865e-05	31.8325921471919	127.330368588768	2	NA	49140	57600
switch_04h	20150708.0.21.0:BBBBT	20150708	0	21	1	Inf	Inf	39.6695401942758	0.0001033592777047	NA	NA	NA	NA	21240	44640
switch_04h	20150708.0.21.0:BBBBTB	20150708	0	21	2	1440	2520	117.2649363506	0.000107673095341317	83.0164911285483	166.032982257097	1	NA	44820	50580
switch_04h	20150708.0.21.0:BBBBTT	20150708	0	21	2	1620	1980	104.301230484537	0.000109917452416812	83.0164911285483	166.032982257097	1	NA	44820	50760
switch_04h	20150708.0.21.0:BBBT	20150708	0	21	1	14220	Inf	71.7834642496007	8.72807062197589e-05	NA	NA	NA	NA	14940	43200
switch_04h	20150708.0.21.0:BBBTBB	20150708	0	21	2	2700	2700	78.5620289442995	0.000142314252982921	68.0689498612154	272.275799444861	2	NA	47700	57420
switch_04h	20150708.0.21.0:BBTBB	20150708	0	21	1	9720	9900	58.0213228678054	0.000132247342535068	NA	NA	NA	NA	17820	30420
switch_04h	20150708.0.21.0:BBTBT	20150708	0	21	1	10440	10440	53.0860885981003	0.000140656445365641	NA	NA	NA	NA	17820	35100
switch_04h	20150708.0.24.0:BBBBB	20150708	0	24	1	5220	7020	29.4961534819869	0.000138961159400705	NA	NA	NA	NA	21600	35640
switch_04h	20150708.0.24.0:BBBBBBBBB	20150708	0	24	2	1620	0	244.733232812007	0.000152849089932099	491.750762132612	3934.0060970609	3	NA	49500	57420
switch_04h	20150708.0.24.0:BBBBBBBBT	20150708	0	24	2	1980	720	241.497184652881	0.000169793317696246	491.750762132612	3934.0060970609	3	NA	49500	55800
switch_04h	20150708.0.24.0:BBBBBBBT	20150708	0	24	2	1260	1260	531.226383642127	0.000136401889245986	983.501524265224	3934.0060970609	2	NA	45900	50760
switch_04h	20150708.0.24.0:BBBBBBTBB	20150708	0	24	2	1440	720	387.642516058991	0.000169057335051009	491.750762132612	3934.0060970609	3	NA	49680	54360
switch_04h	20150708.0.24.0:BBBBBBTBT	20150708	0	24	2	1260	0	276.98707349839	0.000169057335051009	491.750762132612	3934.0060970609	3	NA	49680	54540
switch_04h	20150708.0.24.0:BBBBBBTTB	20150708	0	24	2	1440	720	280.382486610236	0.000210225929265797	491.750762132612	3934.0060970609	3	NA	49320	54900
switch_04h	20150708.0.24.0:BBBBBBTTT	20150708	0	24	2	NA	1080	249.419056647525	0.000195843227371334	491.750762132612	3934.0060970609	3	NA	49320	53460
switch_04h	20150708.0.24.0:BBBBT	20150708	0	24	1	4320	4680	24.4570634323335	0.000138961159400705	NA	NA	NA	NA	21600	32400
switch_04h	20150708.0.24.0:BBBTB	20150708	0	24	1	6300	6840	30.0355686473444	0.000153737473938711	NA	NA	NA	NA	21240	32940
switch_04h	20150708.0.24.0:BBBTT	20150708	0	24	1	4860	5400	23.8499633151533	0.000153737473938711	NA	NA	NA	NA	21240	32040
switch_04h	20150708.0.24.0:BBTBB	20150708	0	24	1	4680	4680	23.0986987095205	0.000159172292112973	NA	NA	NA	NA	21600	32400
switch_04h	20150708.0.24.0:BBTBT	20150708	0	24	1	2520	1980	24.2135352609179	0.000159172292112973	NA	NA	NA	NA	21600	29160
switch_04h	20150708.0.24.0:BBTTB	20150708	0	24	1	4320	4860	25.0792761654985	0.000139534014412549	NA	NA	NA	NA	21240	29700
switch_04h	20150708.0.24.0:BBTTT	20150708	0	24	1	1800	1620	13.6681595864205	0.000139534014412549	NA	NA	NA	NA	21240	27000
switch_04h	20150708.0.26.0:BBBB	20150708	0	26	1	4140	5400	42.1013884554864	8.00089568226857e-05	NA	NA	NA	NA	16920	29160
switch_04h	20150708.0.26.0:BBBBBBB	20150708	0	26	2	900	540	709.728623988711	0.000124427447266918	1474.86716504604	5899.46866018417	2	NA	45540	50400
switch_04h	20150708.0.26.0:BBBBBBTB	20150708	0	26	2	1080	720	413.698683309741	0.000140582037548888	737.433582523022	5899.46866018417	3	NA	49860	55260
switch_04h	20150708.0.26.0:BBBBBBTT	20150708	0	26	2	1080	720	405.090206580226	0.000140582037548888	737.433582523022	5899.46866018417	3	NA	49860	54720
switch_04h	20150708.0.26.0:BBBBBTBB	20150708	0	26	2	1260	1260	354.18453619927	0.00013953414906123	737.433582523022	5899.46866018417	3	NA	47340	51480
switch_04h	20150708.0.26.0:BBBBBTBT	20150708	0	26	2	1080	360	391.731419957584	0.000152431638763205	737.433582523022	5899.46866018417	3	NA	47340	51120
switch_04h	20150708.0.26.0:BBBBBTTB	20150708	0	26	2	1260	360	411.689226203513	0.000159313921713188	737.433582523022	5899.46866018417	3	NA	47700	52200
switch_04h	20150708.0.26.0:BBBT	20150708	0	26	1	4140	5220	68.4770859845271	0.000105002903701549	NA	NA	NA	NA	16920	28980
switch_04h	20150708.0.26.0:BBTB	20150708	0	26	1	3600	4500	51.2731515348798	7.68295949813298e-05	NA	NA	NA	NA	17280	28800
switch_04h	20150708.0.26.0:BBTT	20150708	0	26	1	2700	3600	27.2430458610265	0.000132743392112324	NA	NA	NA	NA	17280	22860
switch_04h	20150708.0.26.0:BTBB	20150708	0	26	1	5040	5040	36.0992697910602	0.000119316653171255	NA	NA	NA	NA	18720	22860
switch_04h	20150708.0.26.0:BTBT	20150708	0	26	1	NA	NA	-8.58726806275016	9.92850451788255e-05	NA	NA	NA	NA	18720	28800
switch_04h	20150708.1.15.0:BBBBB	20150708	1	15	1	8280	8640	25.2375312605078	0.000104516378755115	NA	NA	NA	NA	18720	35460
switch_04h	20150708.1.15.0:BBBBBBBB	20150708	1	15	2	1260	1080	457.020668995232	0.000140507050624748	673.937419620416	2695.74967848166	2	NA	45540	50580
switch_04h	20150708.1.15.0:BBBBBBBT	20150708	1	15	2	1260	1080	446.421242410041	0.000136363673738065	673.937419620416	2695.74967848166	2	NA	45540	50940
switch_04h	20150708.1.15.0:BBBBBBTBB	20150708	1	15	2	1620	1080	246.292771694512	0.000152152537886076	336.968709810208	2695.74967848166	3	NA	50040	55620
switch_04h	20150708.1.15.0:BBBBBBTBT	20150708	1	15	2	1800	1440	239.258682329401	0.000152152537886076	336.968709810208	2695.74967848166	3	NA	50040	55080
switch_04h	20150708.1.15.0:BBBBBBTTB	20150708	1	15	2	NA	NA	261.540421981078	0.000146738726304881	336.968709810208	2695.74967848166	3	NA	49860	53820
switch_04h	20150708.1.15.0:BBBBT	20150708	1	15	1	7560	7740	35.7824714979791	0.000136364197472592	NA	NA	NA	NA	18720	33660
switch_04h	20150708.1.15.0:BBBTB	20150708	1	15	1	8100	8460	65.3922432107577	9.93985058905764e-05	NA	NA	NA	NA	19800	37080
switch_04h	20150708.1.15.0:BBBTT	20150708	1	15	1	6840	6480	47.9399605977373	0.000124430663992381	NA	NA	NA	NA	19800	32760
switch_04h	20150708.1.15.0:BBTBB	20150708	1	15	1	7740	7740	42.488322776079	0.000156687762212996	NA	NA	NA	NA	18360	23940
switch_04h	20150708.1.17.0:BBBBB	20150708	1	17	1	7920	7200	41.3019556648214	0.000134936040326482	NA	NA	NA	NA	17280	31680
switch_04h	20150708.1.17.0:BBBBBBBBB	20150708	1	17	2	900	720	289.561335105397	0.000127248982360733	447.299998912001	3578.39999129601	3	NA	49860	54720
switch_04h	20150708.1.17.0:BBBBBBBBT	20150708	1	17	2	900	1080	291.083596277314	0.000127248982360733	447.299998912001	3578.39999129601	3	NA	49860	55080
switch_04h	20150708.1.17.0:BBBBBBBTB	20150708	1	17	2	1260	360	286.463759606423	0.000136198479481438	447.299998912001	3578.39999129601	3	NA	49320	54180
switch_04h	20150708.1.17.0:BBBBBBBTT	20150708	1	17	2	1260	360	273.112372200145	0.000187442796116165	447.299998912001	3578.39999129601	3	NA	49320	54360
switch_04h	20150708.1.17.0:BBBBT	20150708	1	17	1	6660	7380	68.0344521008368	0.000120788238181417	NA	NA	NA	NA	17280	23940
switch_04h	20150708.1.17.0:BBBTBB	20150708	1	17	1	7020	6660	34.8567460492838	0.000155919228889395	NA	NA	NA	NA	19800	31860
switch_04h	20150708.1.17.0:BBBTBT	20150708	1	17	1	7560	5040	46.8586139371253	0.000187991445354105	NA	NA	NA	NA	19800	30420
switch_04h	20150708.1.21.0:BBBB	20150708	1	21	1	Inf	Inf	41.3342784849258	0.000119679335271029	NA	NA	NA	NA	16560	22320
switch_04h	20150708.1.21.0:BBBBBB	20150708	1	21	2	6840	7560	55.9298777763204	6.38006756685023e-05	-5.40972497797274	-10.8194499559455	1	NA	47340	68400
switch_04h	20150708.1.21.0:BBBBBT	20150708	1	21	2	3960	4680	72.4951832292401	8.42291835396554e-05	-5.40972497797274	-10.8194499559455	1	NA	47340	59040
switch_04h	20150708.1.21.0:BBBBTBB	20150708	1	21	2	7740	8280	21.3248451640646	7.94420080853307e-05	0.636892876068765	2.54757150427506	2	NA	48600	63360
switch_04h	20150708.1.21.0:BBBBTBT	20150708	1	21	2	8460	8280	33.6130804329161	0.00013125612291819	0.636892876068765	2.54757150427506	2	NA	48600	65160
switch_04h	20150708.1.21.0:BBBBTTB	20150708	1	21	2	8640	9360	41.2270871667719	0.000115759750444882	0.636892876068765	2.54757150427506	2	NA	48780	64260
switch_04h	20150708.1.21.0:BBBBTTT	20150708	1	21	2	8820	8820	32.0698319199125	0.000137718140039869	0.636892876068765	2.54757150427506	2	NA	48780	63720
switch_04h	20150708.1.21.0:BBBT	20150708	1	21	1	Inf	Inf	49.322112584921	0.000118909977279958	NA	NA	NA	NA	16560	22680
switch_04h	20150708.1.21.0:BBBTBBB	20150708	1	21	2	6840	6300	27.3297950553312	0.000145952710906583	4.44815416452742	17.7926166581097	2	NA	50040	61920
switch_04h	20150708.1.21.0:BBBTBBT	20150708	1	21	2	NA	NA	30.7930198018861	0.000145952710906583	4.44815416452742	17.7926166581097	2	NA	50040	60300
switch_04h	20150708.1.21.0:BBTB	20150708	1	21	1	Inf	Inf	44.7520186089818	0.000150159831144172	NA	NA	NA	NA	17640	22500
switch_04h	20150708.1.21.0:BBTT	20150708	1	21	1	Inf	Inf	42.2232063404162	0.000150973773650364	NA	NA	NA	NA	17640	23040
switch_04h	20150708.1.22.0:BBBBB	20150708	1	22	1	14220	Inf	-1.15734558270302	0.000141914289822029	NA	NA	NA	NA	20340	41580
switch_04h	20150708.1.22.0:BBBBBBB	20150708	1	22	2	1620	5040	34.3139539707558	8.62785508929212e-05	52.9860047631091	211.944019052436	2	NA	47160	57240
switch_04h	20150708.1.22.0:BBBBBBT	20150708	1	22	2	1800	2700	61.9091266394831	0.000104110635433491	52.9860047631091	211.944019052436	2	NA	47160	55260
switch_04h	20150708.1.22.0:BBBBBTBB	20150708	1	22	2	1620	1080	51.2468477920932	0.000140399002582908	26.4930023815545	211.944019052436	3	NA	49860	55620
switch_04h	20150708.1.22.0:BBBBBTBT	20150708	1	22	2	1800	1080	60.6881826638124	0.000140399002582908	26.4930023815545	211.944019052436	3	NA	49860	55980
switch_04h	20150708.1.22.0:BBBBT	20150708	1	22	1	Inf	Inf	23.9139040335806	0.000124975508372447	NA	NA	NA	NA	20340	41220
switch_04h	20150708.1.22.0:BBBTB	20150708	1	22	1	13500	Inf	29.2798331525565	0.000140642724618058	NA	NA	NA	NA	19980	40140
switch_04h	20150708.1.22.0:BBBTT	20150708	1	22	1	10620	9720	26.040666960615	0.000206160852031397	NA	NA	NA	NA	19980	35820
switch_04h	20150708.1.22.0:BBTBB	20150708	1	22	1	NA	NA	38.746332708152	0.000101112179165029	NA	NA	NA	NA	20340	36720
switch_04h	20150708.1.23.0:BBBBBB	20150708	1	23	1	8280	8100	10.9431666034805	0.000161591814368246	NA	NA	NA	NA	20880	33300
switch_04h	20150708.1.23.0:BBBBBBBBBB	20150708	1	23	2	1260	900	277.825514817701	0.00012272802342604	520.744276696353	4165.95421357082	3	NA	48060	52920
switch_04h	20150708.1.23.0:BBBBBT	20150708	1	23	1	6660	6660	21.2915916637999	0.000161591814368246	NA	NA	NA	NA	20880	32040
switch_04h	20150708.1.23.0:BBBBTB	20150708	1	23	1	10080	9180	36.2530303129712	0.000179582954292169	NA	NA	NA	NA	20520	35640
switch_04h	20150708.1.23.0:BBBBTT	20150708	1	23	1	6840	6660	23.7598847974559	0.000236921453091126	NA	NA	NA	NA	20520	30780
switch_04h	20150708.1.23.0:BBBTBB	20150708	1	23	1	NA	NA	14.8806107953474	0.000206108972610213	NA	NA	NA	NA	19980	28260
switch_04h	20150708.1.25.0:BBBBB	20150708	1	25	1	4860	4500	9.81612339925677	0.000120774401586858	NA	NA	NA	NA	17100	21960
switch_04h	20150708.1.25.0:BBBBBBBBB	20150708	1	25	2	900	360	880.394994800171	0.000109777624667735	1167.34683473479	4669.38733893918	2	NA	47520	52200
switch_04h	20150708.1.25.0:BBBBBBBBT	20150708	1	25	2	1260	540	654.809131737123	0.000126560739482932	1167.34683473479	4669.38733893918	2	NA	47520	52200
switch_04h	20150708.1.25.0:BBBBBBBTB	20150708	1	25	2	1260	720	821.679974343139	0.000114960196536172	1167.34683473479	4669.38733893918	2	NA	48060	51660
switch_04h	20150708.1.25.0:BBBBBBBTT	20150708	1	25	2	900	180	539.609862704127	0.000115548428901162	1167.34683473479	4669.38733893918	2	NA	48060	51840
switch_04h	20150708.1.25.0:BBBBBBTBBB	20150708	1	25	2	1080	0	332.405943411022	0.000134465645859383	505.532320705897	4044.25856564718	3	NA	48240	53280
switch_04h	20150708.1.25.0:BBBBBBTBBT	20150708	1	25	2	1080	NA	267.270255288644	0.00015131354203387	505.532320705897	4044.25856564718	3	NA	48240	53280
switch_04h	20150708.1.25.0:BBBBT	20150708	1	25	1	3780	3780	36.203312881153	0.000152682669494422	NA	NA	NA	NA	17100	25560
switch_04h	20150708.1.25.0:BBBTB	20150708	1	25	1	5400	5220	82.963880720134	0.000167912046112358	NA	NA	NA	NA	16920	21600
switch_04h	20150708.1.25.0:BBBTTB	20150708	1	25	1	4680	4140	37.8375786448496	0.000167384967219523	NA	NA	NA	NA	21240	31140
switch_04h	20150708.1.25.0:BBBTTT	20150708	1	25	1	5760	5760	10.8042779760121	0.000167384967219523	NA	NA	NA	NA	21240	29700
switch_04h	20150708.1.25.0:BBTBBB	20150708	1	25	1	NA	2520	-2.24792592763677	0.000163792307903653	NA	NA	NA	NA	20880	28620
switch_04h	20150708.1.26.0:BBBB	20150708	1	26	1	Inf	Inf	99.7869345771522	0.000159062717913673	NA	NA	NA	NA	18540	21600
switch_04h	20150708.1.26.0:BBBBBB	20150708	1	26	2	5220	5580	50.3164341334328	0.000119650422743176	-26.670670753873	-53.341341507746	1	NA	48960	62100
switch_04h	20150708.1.26.0:BBBBBT	20150708	1	26	2	4320	4680	48.6705681824339	0.000116620865476629	-26.670670753873	-53.341341507746	1	NA	48960	58860
switch_04h	20150708.1.26.0:BBBBTBB	20150708	1	26	2	2340	2160	28.8756587359699	0.000144973527265686	-14.2793701041872	-57.1174804167486	2	NA	48060	55260
switch_04h	20150708.1.26.0:BBBBTBT	20150708	1	26	2	1800	1620	45.3228698765992	0.000119696505654081	-14.2793701041872	-57.1174804167486	2	NA	48060	53820
switch_04h	20150708.1.26.0:BBBBTTB	20150708	1	26	2	2700	1980	13.3055223785001	0.000157454006953447	-14.2793701041872	-57.1174804167486	2	NA	48060	54720
switch_04h	20150708.1.26.0:BBBT	20150708	1	26	1	Inf	Inf	61.4070307919911	0.000144197197660382	NA	NA	NA	NA	18540	22320
switch_04h	20150708.1.26.0:BBTBB	20150708	1	26	1	Inf	Inf	20.5608987848252	0.000207595052523839	NA	NA	NA	NA	20160	40320
switch_04h	20150708.1.26.0:BBTBT	20150708	1	26	1	Inf	Inf	31.00201501973	0.000152537842653083	NA	NA	NA	NA	20160	39420
switch_04h	20150708.2.15.0:BBBBB	20150708	2	15	1	10080	Inf	39.6917327769482	9.37030540210296e-05	NA	NA	NA	NA	18900	39960
switch_04h	20150708.2.15.0:BBBBBBB	20150708	2	15	2	1260	2700	403.986086737103	6.56511769102114e-05	592.018973804715	2368.07589521886	2	NA	45360	50760
switch_04h	20150708.2.15.0:BBBBBBTB	20150708	2	15	2	1980	1800	218.806064890048	0.000127631875088177	296.009486902357	2368.07589521886	3	NA	50220	57960
switch_04h	20150708.2.15.0:BBBBBBTT	20150708	2	15	2	1440	1080	237.596696785923	0.000127631875088177	296.009486902357	2368.07589521886	3	NA	50220	59940
switch_04h	20150708.2.15.0:BBBBBTBB	20150708	2	15	2	900	720	186.515657704226	0.000158240953585844	296.009486902357	2368.07589521886	3	NA	49680	55260
switch_04h	20150708.2.15.0:BBBBBTBT	20150708	2	15	2	1260	540	221.4064709599	0.000158240953585844	296.009486902357	2368.07589521886	3	NA	49680	54180
switch_04h	20150708.2.15.0:BBBBBTT	20150708	2	15	2	1080	720	414.406542214383	0.000157067048145112	592.018973804715	2368.07589521886	2	NA	45720	50400
switch_04h	20150708.2.15.0:BBBBT	20150708	2	15	1	6300	9180	41.4389798968438	0.000103623844452994	NA	NA	NA	NA	18900	35820
switch_04h	20150708.2.15.0:BBBTB	20150708	2	15	1	2520	Inf	53.6522972797433	0.000151638478825244	NA	NA	NA	NA	17820	44280
switch_04h	20150708.2.15.0:BBBTT	20150708	2	15	1	4500	3960	33.8662056751244	0.000149455365093088	NA	NA	NA	NA	17820	22500
switch_04h	20150708.2.18.0:BBBBB	20150708	2	18	1	7020	7020	11.8294233585747	0.000105947802950578	NA	NA	NA	NA	20520	34560
switch_04h	20150708.2.18.0:BBBBBBBB	20150708	2	18	2	1440	900	396.347471601953	0.000123065398673407	630.309935367852	2521.23974147141	2	NA	47160	53460
switch_04h	20150708.2.18.0:BBBBBBBT	20150708	2	18	2	1260	900	382.173167483799	0.00013188980412808	630.309935367852	2521.23974147141	2	NA	47160	53280
switch_04h	20150708.2.18.0:BBBBBBTB	20150708	2	18	2	1620	720	347.839783197732	0.000136257357741736	630.309935367852	2521.23974147141	2	NA	47340	53280
switch_04h	20150708.2.18.0:BBBBBBTT	20150708	2	18	2	1260	900	355.274563049938	0.000132753237378371	630.309935367852	2521.23974147141	2	NA	47340	53100
switch_04h	20150708.2.18.0:BBBBBTB	20150708	2	18	2	1260	540	790.780914704149	9.92911537714186e-05	1414.55819617908	2829.11639235815	1	NA	44640	50580
switch_04h	20150708.2.18.0:BBBBBTT	20150708	2	18	2	1440	0	748.649427146037	9.84878155797788e-05	1414.55819617908	2829.11639235815	1	NA	44640	51300
switch_04h	20150708.2.18.0:BBBBT	20150708	2	18	1	7200	6840	63.3358223556058	0.000126443394721704	NA	NA	NA	NA	20520	35460
switch_04h	20150708.2.18.0:BBBTB	20150708	2	18	1	7560	7380	49.9960094396971	0.000116413256210693	NA	NA	NA	NA	20880	34200
switch_04h	20150708.2.18.0:BBBTT	20150708	2	18	1	7200	6480	59.2188970481707	0.000116413256210693	NA	NA	NA	NA	20880	34380
switch_04h	20150708.2.18.0:BBTBB	20150708	2	18	1	6840	6840	40.8827039654958	0.000142690491832173	NA	NA	NA	NA	20520	32580
switch_04h	20150708.2.18.0:BBTBT	20150708	2	18	1	5940	5760	37.0331282807227	0.000176935430635674	NA	NA	NA	NA	20520	31320
switch_04h	20150708.2.18.0:BBTTB	20150708	2	18	1	6840	7020	34.5620980300697	0.000165654519488068	NA	NA	NA	NA	19800	33840
switch_04h	20150708.2.18.0:BBTTT	20150708	2	18	1	5760	5760	29.6507919184498	0.00021722490412254	NA	NA	NA	NA	19800	30420
switch_04h	20150708.2.18.0:BT	20150708	2	18	1	NA	NA	-42.0386905665864	2.92926875880353e-05	NA	NA	NA	NA	4500	30780
switch_04h	20150708.2.20.0:BBB	20150708	2	20	1	5040	Inf	74.6646829189336	9.7743166235632e-05	NA	NA	NA	NA	17460	23040
switch_04h	20150708.2.20.0:BBBBB	20150708	2	20	2	2340	3240	106.121450138257	0.000112448437403295	80.734865870317	161.469731740634	1	NA	47880	55800
switch_04h	20150708.2.20.0:BBBBT	20150708	2	20	2	1800	2520	55.6977875406144	0.000114991246444962	80.734865870317	161.469731740634	1	NA	47880	54000
switch_04h	20150708.2.20.0:BBBTB	20150708	2	20	2	1620	1620	62.8275677842751	0.000136128620118127	180.680288768487	361.360577536973	1	NA	47340	54360
switch_04h	20150708.2.20.0:BBBTT	20150708	2	20	2	1440	1440	64.9631478853957	0.000137025404134545	180.680288768487	361.360577536973	1	NA	47340	54720
switch_04h	20150708.2.20.0:BBT	20150708	2	20	1	3960	6120	48.3771893048633	0.000100961356341914	NA	NA	NA	NA	17460	28980
switch_04h	20150708.2.20.0:BBTBBBB	20150708	2	20	2	1080	720	701.33314719732	0.000148941455878475	1081.01354751265	4324.05419005059	2	NA	46800	50940
switch_04h	20150708.2.20.0:BBTBBBT	20150708	2	20	2	900	900	701.574932864354	0.000134952477216912	1081.01354751265	4324.05419005059	2	NA	46800	50940
switch_04h	20150708.2.20.0:BTB	20150708	2	20	1	2700	4320	84.3215625860654	0.000130570195255161	NA	NA	NA	NA	17640	25380
switch_04h	20150708.2.20.0:BTT	20150708	2	20	1	1620	1440	58.0603540586057	0.000158505056747733	NA	NA	NA	NA	17640	21780
switch_04h	20150708.2.20.0:TBBB	20150708	2	20	1	3060	3420	23.273389698407	0.000197776303521087	NA	NA	NA	NA	20520	28800
switch_04h	20150708.2.20.0:TBBT	20150708	2	20	1	4140	3240	18.2166221205345	0.000105720746876301	NA	NA	NA	NA	20520	27900
switch_04h	20150708.5.13.0:BBBBB	20150708	5	13	1	5220	5940	32.4311428748228	0.000112876184290705	NA	NA	NA	NA	16200	30060
switch_04h	20150708.5.13.0:BBBBBBBBB	20150708	5	13	2	2160	720	290.481206281543	0.000103618703168849	617.339837771261	4938.71870217008	3	NA	47700	56340
switch_04h	20150708.5.13.0:BBBBBBBBT	20150708	5	13	2	1440	1800	317.532078019515	0.000100149409630206	617.339837771261	4938.71870217008	3	NA	47700	58320
switch_04h	20150708.5.13.0:BBBBBBBTB	20150708	5	13	2	1080	900	383.126266224831	0.000147081549256571	617.339837771261	4938.71870217008	3	NA	48060	52740
switch_04h	20150708.5.13.0:BBBBBBBTT	20150708	5	13	2	1080	720	302.632421345932	0.000150176317775584	617.339837771261	4938.71870217008	3	NA	48060	53280
switch_04h	20150708.5.13.0:BBBBBBTBB	20150708	5	13	2	1080	360	283.554927336628	0.000158900459154829	617.339837771261	4938.71870217008	3	NA	47340	53100
switch_04h	20150708.5.13.0:BBBBBBTBT	20150708	5	13	2	1440	0	336.06084888771	0.000129979394830476	617.339837771261	4938.71870217008	3	NA	47340	51660
switch_04h	20150708.5.13.0:BBBBT	20150708	5	13	1	4140	4140	21.1170599476336	0.000124037049588436	NA	NA	NA	NA	16200	22680
switch_04h	20150708.5.13.0:BBBTB	20150708	5	13	1	4140	4860	62.9265562786217	0.000124640505205565	NA	NA	NA	NA	17280	28080
switch_04h	20150708.5.13.0:BBBTT	20150708	5	13	1	2340	2160	95.6025662592441	0.000164448576899885	NA	NA	NA	NA	17280	24840
switch_04h	20150708.5.13.0:BBTBB	20150708	5	13	1	NA	NA	6.32830150269369	0.000159816895231621	NA	NA	NA	NA	17820	22320
switch_04h	20150708.5.15.0:BBBBB	20150708	5	15	1	5760	6120	28.549451279625	0.000258744761824653	NA	NA	NA	NA	19980	32760
switch_04h	20150708.5.15.0:BBBBBBBB	20150708	5	15	2	900	180	642.21622988845	0.000114359391381147	1113.89785079327	4455.59140317307	2	NA	44100	50940
switch_04h	20150708.5.15.0:BBBBBBBTB	20150708	5	15	2	1080	180	285.358736769988	0.00013965354796243	556.948925396633	4455.59140317307	3	NA	50040	54720
switch_04h	20150708.5.15.0:BBBBBBBTT	20150708	5	15	2	1260	540	274.682473821645	0.00013965354796243	556.948925396633	4455.59140317307	3	NA	50040	55620
switch_04h	20150708.5.15.0:BBBBBBTBB	20150708	5	15	2	900	360	257.018062053567	0.000140051477837147	556.948925396633	4455.59140317307	3	NA	50040	54720
switch_04h	20150708.5.15.0:BBBBBBTBT	20150708	5	15	2	1080	180	381.370175010736	0.000140051477837147	556.948925396633	4455.59140317307	3	NA	50040	55260
switch_04h	20150708.5.15.0:BBBBBBTTB	20150708	5	15	2	900	360	445.549169258773	0.000148445728783145	556.948925396633	4455.59140317307	3	NA	49680	53460
switch_04h	20150708.5.15.0:BBBBBBTTT	20150708	5	15	2	1080	540	338.717826170403	0.000148445728783145	556.948925396633	4455.59140317307	3	NA	49680	53280
switch_04h	20150708.5.15.0:BBBBT	20150708	5	15	1	3600	3780	22.4473285432685	0.000147331398945119	NA	NA	NA	NA	19980	28980
switch_04h	20150708.5.15.0:BBBTB	20150708	5	15	1	5220	9000	14.8021339694479	0.000174753233228017	NA	NA	NA	NA	19980	35640
switch_04h	20150708.5.15.0:BBBTT	20150708	5	15	1	1980	2160	19.6947655923177	0.000133097206777084	NA	NA	NA	NA	19980	27540
switch_04h	20150708.5.15.0:BBTBB	20150708	5	15	1	4500	4680	-2.14697195360653	0.000158798264772111	NA	NA	NA	NA	18900	28260
switch_04h	20150708.5.15.0:BBTBT	20150708	5	15	1	3960	NA	-26.2696548243413	0.000321412356183911	NA	NA	NA	NA	18900	25740
switch_04h	20150708.5.17.0:BBBB	20150708	5	17	1	9360	10080	51.0523944521313	0.000106666247629322	NA	NA	NA	NA	18360	33660
switch_04h	20150708.5.17.0:BBBBBBB	20150708	5	17	2	2340	4680	328.214443727304	8.49315982617714e-05	418.840235046981	1675.36094018792	2	NA	47340	58320
switch_04h	20150708.5.17.0:BBBBBBT	20150708	5	17	2	1260	0	285.343432283397	0.000143769638931677	418.840235046981	1675.36094018792	2	NA	47340	55080
switch_04h	20150708.5.17.0:BBBBBTB	20150708	5	17	2	1080	Inf	321.681166165179	5.44799061386663e-05	418.840235046981	1675.36094018792	2	NA	49500	69660
switch_04h	20150708.5.17.0:BBBBBTT	20150708	5	17	2	1260	NA	295.403653798992	8.20875991689111e-05	418.840235046981	1675.36094018792	2	NA	49500	67140
switch_04h	20150708.5.17.0:BBBBTB	20150708	5	17	2	NA	NA	813.068478043437	4.41568606572652e-05	1120.12588740842	2240.25177481684	1	NA	41040	64080
switch_04h	20150708.5.17.0:BBBBTT	20150708	5	17	2	NA	NA	758.24841229757	2.13867838162654e-05	1120.12588740842	2240.25177481684	1	NA	41040	60120
switch_04h	20150708.5.17.0:BBBT	20150708	5	17	1	9900	Inf	65.1017836704717	0.000125297954291758	NA	NA	NA	NA	18360	41580
switch_04h	20150708.5.17.0:BBBTB	20150708	5	17	2	NA	NA	305.85707440524	1.18052792422561e-05	561.624547153879	1123.24909430776	1	NA	41760	54720
switch_04h	20150708.5.17.0:BBT	20150708	5	17	1	10980	Inf	53.165061025022	0.000104912728798589	NA	NA	NA	NA	12420	49860
switch_04h	20150708.5.17.0:BTBB	20150708	5	17	1	6840	6660	27.5752856919214	0.000118931982026199	NA	NA	NA	NA	17460	31860
switch_04h	20150708.5.17.0:BTBT	20150708	5	17	1	7020	8820	7.05853276716253	0.000100827776425009	NA	NA	NA	NA	17460	30240
switch_04h	20150708.5.18.0:BBBB	20150708	5	18	1	2520	3780	30.7821183902189	9.4328624439298e-05	NA	NA	NA	NA	18180	29160
switch_04h	20150708.5.18.0:BBBBBBBB	20150708	5	18	2	1080	0	474.678589594324	0.000106844319405013	896.186720937606	7169.49376750085	3	NA	46800	51480
switch_04h	20150708.5.18.0:BBBBBBBT	20150708	5	18	2	1080	0	528.885631698859	0.000109650706291234	896.186720937606	7169.49376750085	3	NA	46800	52380
switch_04h	20150708.5.18.0:BBBBBBTB	20150708	5	18	2	1080	720	494.25164064263	0.000111110117685784	896.186720937606	7169.49376750085	3	NA	45900	52020
switch_04h	20150708.5.18.0:BBBBBBTT	20150708	5	18	2	1080	1080	455.672840474215	0.000124841529056961	896.186720937606	7169.49376750085	3	NA	45900	51300
switch_04h	20150708.5.18.0:BBBBBTBB	20150708	5	18	2	1080	360	365.844854726006	0.000128953684102069	896.186720937606	7169.49376750085	3	NA	48780	53640
switch_04h	20150708.5.18.0:BBBBBTBT	20150708	5	18	2	900	180	355.948743157475	0.000143054006282621	896.186720937606	7169.49376750085	3	NA	48780	53460
switch_04h	20150708.5.18.0:BBBT	20150708	5	18	1	1800	3420	54.6315635426285	9.22201441060552e-05	NA	NA	NA	NA	18180	28620
switch_04h	20150708.5.18.0:BBTB	20150708	5	18	1	5220	6660	51.1571177983578	9.02663892094625e-05	NA	NA	NA	NA	18720	32580
switch_04h	20150708.5.18.0:BBTT	20150708	5	18	1	5040	6840	31.8496932460321	7.38031090168489e-05	NA	NA	NA	NA	18720	33480
switch_04h	20150708.5.18.0:BTBB	20150708	5	18	1	3420	540	29.3509113536108	0.000144262126651432	NA	NA	NA	NA	17820	25200
switch_04h	20150708.5.18.0:BTBT	20150708	5	18	1	2520	0	36.0079996182584	0.000143027823024927	NA	NA	NA	NA	17820	22500
switch_04h	20150708.5.18.0:BTTBB	20150708	5	18	1	NA	NA	-10.4613495349501	0.000192406416870878	NA	NA	NA	NA	21600	27540
switch_04h	20150708.5.21.0:BBBBBB	20150708	5	21	1	2160	1980	24.1065140998591	0.000159079951852579	NA	NA	NA	NA	20160	25740
switch_04h	20150708.5.21.0:BBBBBBBBBB	20150708	5	21	2	1080	0	743.492149560027	6.76707594471439e-05	1766.62182433741	7066.48729734963	2	NA	48240	53100
switch_04h	20150708.5.21.0:BBBBBBBBBT	20150708	5	21	2	900	360	1005.98564761852	0.000126203484373196	1766.62182433741	7066.48729734963	2	NA	48240	52560
switch_04h	20150708.5.21.0:BBBBBBBBTB	20150708	5	21	2	1260	360	823.112732943377	9.95830670346944e-05	1766.62182433741	7066.48729734963	2	NA	47880	54720
switch_04h	20150708.5.21.0:BBBBBBBBTT	20150708	5	21	2	1440	0	889.637426662375	0.000103534131028271	1766.62182433741	7066.48729734963	2	NA	47880	52920
switch_04h	20150708.5.21.0:BBBBBBBTBBB	20150708	5	21	2	1620	0	269.599417329453	0.000167986325254098	726.044498687845	5808.35598950276	3	NA	47340	51840
switch_04h	20150708.5.21.0:BBBBBBBTBBT	20150708	5	21	2	NA	NA	325.505800509781	0.00019416161826108	726.044498687845	5808.35598950276	3	NA	47340	50580
switch_04h	20150708.5.21.0:BBBBBT	20150708	5	21	1	1800	1620	27.8320885519588	0.000163519736603155	NA	NA	NA	NA	20160	25020
switch_04h	20150708.5.21.0:BBBBTB	20150708	5	21	1	3780	3600	13.3778909594242	0.000157978404551525	NA	NA	NA	NA	20520	28800
switch_04h	20150708.5.21.0:BBBBTT	20150708	5	21	1	2340	1980	14.1570437473966	0.00017820765842206	NA	NA	NA	NA	20520	25920
switch_04h	20150708.5.21.0:BBBTBB	20150708	5	21	1	1440	NA	37.5910468054603	0.000167935207544308	NA	NA	NA	NA	19440	23940
switch_04h	20150708.5.22.0:BBB	20150708	5	22	1	9000	9360	27.3798004661102	0.000107629435610945	NA	NA	NA	NA	21060	35460
switch_04h	20150708.5.22.0:BBBBBB	20150708	5	22	2	1080	900	348.696630094268	0.000149455951367142	738.689588583542	2954.75835433417	2	NA	48240	53460
switch_04h	20150708.5.22.0:BBBBBT	20150708	5	22	2	1080	720	432.998911203798	0.000139136139974059	738.689588583542	2954.75835433417	2	NA	48240	52380
switch_04h	20150708.5.22.0:BBBBTB	20150708	5	22	2	1080	720	521.807197120588	0.00011491462950199	738.689588583542	2954.75835433417	2	NA	46440	54360
switch_04h	20150708.5.22.0:BBBBTT	20150708	5	22	2	1080	1080	600.265720636528	0.000122396184850179	738.689588583542	2954.75835433417	2	NA	46440	51120
switch_04h	20150708.5.22.0:BBT	20150708	5	22	1	9900	9720	32.3060947676142	0.000107629435610945	NA	NA	NA	NA	21060	37440
switch_04h	20150708.5.22.0:BT	20150708	5	22	1	9540	9000	68.8277013197642	0.000105577627799106	NA	NA	NA	NA	14940	21600
switch_04h	20150708.5.22.0:TBB	20150708	5	22	1	10080	10800	63.5209303267714	0.000218789757640491	NA	NA	NA	NA	20700	36000
switch_04h	20150708.5.22.0:TBT	20150708	5	22	1	7920	7920	84.1121985397047	0.000207026389738427	NA	NA	NA	NA	20700	32940
switch_04h	20150708.5.24.0:BBBB	20150708	5	24	1	1800	3600	14.3692974507621	9.90618127262859e-05	NA	NA	NA	NA	14220	21960
switch_04h	20150708.5.24.0:BBBBBBBB	20150708	5	24	2	900	360	790.592378920424	0.000100289034796072	1302.89464149516	5211.57856598063	2	NA	45900	51300
switch_04h	20150708.5.24.0:BBBBBBBT	20150708	5	24	2	900	540	656.805597503423	0.000111273450085294	1302.89464149516	5211.57856598063	2	NA	45900	50580
switch_04h	20150708.5.24.0:BBBBBBTB	20150708	5	24	2	900	720	706.534272014305	0.000112508702676709	1302.89464149516	5211.57856598063	2	NA	44820	51660
switch_04h	20150708.5.24.0:BBBBBBTTB	20150708	5	24	2	1260	720	451.801377107874	0.000115412902758495	651.447320747579	5211.57856598063	3	NA	50040	55980
switch_04h	20150708.5.24.0:BBBBBBTTT	20150708	5	24	2	1260	180	396.51442772135	0.000115412902758495	651.447320747579	5211.57856598063	3	NA	50040	55980
switch_04h	20150708.5.24.0:BBBBBTBB	20150708	5	24	2	900	0	738.251904064104	0.000130252772894942	1383.72729872707	5534.90919490829	2	NA	46260	51300
switch_04h	20150708.5.24.0:BBBT	20150708	5	24	1	2340	2700	65.185350916621	0.000123407271129981	NA	NA	NA	NA	14220	22500
switch_04h	20150708.5.24.0:BBTBB	20150708	5	24	1	4140	3960	100.86585816505	0.00015089461941316	NA	NA	NA	NA	19980	27720
switch_04h	20150708.5.24.0:BBTBT	20150708	5	24	1	4680	4500	58.388339484383	0.000165197443806116	NA	NA	NA	NA	19980	28260
switch_04h	20150708.5.24.0:BBTTB	20150708	5	24	1	1620	1440	48.05752569811	0.000149506168250895	NA	NA	NA	NA	19440	26640
switch_04h	20150708.5.24.0:BBTTT	20150708	5	24	1	3780	3240	63.2716037494261	0.000158520461462143	NA	NA	NA	NA	19440	27720
switch_04h	20150708.5.24.0:BTBBB	20150708	5	24	1	NA	NA	42.166410134288	8.96054872896556e-05	NA	NA	NA	NA	18360	26820
switch_04h	20150708.5.26.0:BBBBB	20150708	5	26	1	9000	9360	12.0141763665039	0.000153369109935264	NA	NA	NA	NA	19980	34560
switch_04h	20150708.5.26.0:BBBBBBBB	20150708	5	26	2	900	180	506.451905285301	0.000119334483580869	791.01345092903	3164.05380371612	2	NA	47160	53460
switch_04h	20150708.5.26.0:BBBBBBBT	20150708	5	26	2	900	720	561.760988954448	0.000126028940757066	791.01345092903	3164.05380371612	2	NA	47160	52020
switch_04h	20150708.5.26.0:BBBBBBTB	20150708	5	26	2	900	720	500.053087246101	0.000123698988923127	791.01345092903	3164.05380371612	2	NA	48060	52380
switch_04h	20150708.5.26.0:BBBBBBTT	20150708	5	26	2	900	180	570.59773077883	0.000141812135806446	791.01345092903	3164.05380371612	2	NA	48060	51660
switch_04h	20150708.5.26.0:BBBBBTBB	20150708	5	26	2	900	NA	423.490106580002	0.000164899392069947	674.947210271477	2699.78884108591	2	NA	45360	50760
switch_04h	20150708.5.26.0:BBBBT	20150708	5	26	1	9900	9720	40.0660506390186	0.000186232973586524	NA	NA	NA	NA	19980	35100
switch_04h	20150708.5.26.0:BBBTB	20150708	5	26	1	10080	9720	27.1842950547251	0.00013865224283284	NA	NA	NA	NA	20880	37440
switch_04h	20150708.5.26.0:BBBTT	20150708	5	26	1	8280	8640	37.4704726007266	0.00013865224283284	NA	NA	NA	NA	20880	34020
switch_04h	20150708.5.26.0:BBTBB	20150708	5	26	1	7020	6840	36.2805779391255	0.000216380669778455	NA	NA	NA	NA	20700	31140
switch_04h	20150708.6.11.0:BBB	20150708	6	11	1	3600	3780	18.448051218111	9.40958428925571e-05	NA	NA	NA	NA	18540	22500
switch_04h	20150708.6.11.0:BBBBBBB	20150708	6	11	2	1080	180	354.817121311974	9.34239496947504e-05	837.617198200867	6700.93758560694	3	NA	48960	55620
switch_04h	20150708.6.11.0:BBBBBBT	20150708	6	11	2	1440	1260	418.211898739492	0.000116685850646313	837.617198200867	6700.93758560694	3	NA	48960	54540
switch_04h	20150708.6.11.0:BBBBBTB	20150708	6	11	2	1080	0	463.099232618934	0.000105597668264729	837.617198200867	6700.93758560694	3	NA	48600	56700
switch_04h	20150708.6.11.0:BBBBBTT	20150708	6	11	2	1260	540	511.508205482371	0.00010244137583869	837.617198200867	6700.93758560694	3	NA	48600	54720
switch_04h	20150708.6.11.0:BBBBTBB	20150708	6	11	2	900	180	548.661760662623	0.000150249898219262	837.617198200867	6700.93758560694	3	NA	48960	53460
switch_04h	20150708.6.11.0:BBBBTBT	20150708	6	11	2	900	0	404.588988366952	0.00010295481943601	837.617198200867	6700.93758560694	3	NA	48960	54720
switch_04h	20150708.6.11.0:BBBBTTB	20150708	6	11	2	1260	1260	541.147732841681	0.000117080821986627	837.617198200867	6700.93758560694	3	NA	48420	54540
switch_04h	20150708.6.11.0:BBBBTTT	20150708	6	11	2	1080	180	495.13595440927	0.00012566858933037	837.617198200867	6700.93758560694	3	NA	48420	53280
switch_04h	20150708.6.11.0:BBT	20150708	6	11	1	2340	3240	64.1391550670241	0.000105270688781389	NA	NA	NA	NA	18540	23400
switch_04h	20150708.6.11.0:BTB	20150708	6	11	1	2520	2520	44.7385664320966	0.000125540529534856	NA	NA	NA	NA	18000	25740
switch_04h	20150708.6.11.0:BTT	20150708	6	11	1	1800	1800	32.9061078831221	0.000126525803476043	NA	NA	NA	NA	18000	26280
switch_04h	20150708.6.11.0:TBBB	20150708	6	11	1	1800	1620	63.0168528203608	0.000113775963956929	NA	NA	NA	NA	18180	25740
switch_04h	20150708.6.11.0:TBBT	20150708	6	11	1	NA	NA	81.9237137815452	0.000138280575874297	NA	NA	NA	NA	18180	26640
switch_04h	20150708.6.16.0:BBBB	20150708	6	16	1	4500	5040	6.54279826152278	9.48050315405471e-05	NA	NA	NA	NA	19620	30780
switch_04h	20150708.6.16.0:BBBBBBBB	20150708	6	16	2	1800	900	263.297257005428	0.000176195592744003	538.1442107105	4305.153685684	3	NA	48060	54540
switch_04h	20150708.6.16.0:BBBBBBBT	20150708	6	16	2	1620	1260	279.746786033249	0.000161353595640087	538.1442107105	4305.153685684	3	NA	48060	52380
switch_04h	20150708.6.16.0:BBBBBBTB	20150708	6	16	2	1620	1080	253.460909392385	0.000137162096851946	538.1442107105	4305.153685684	3	NA	46800	52380
switch_04h	20150708.6.16.0:BBBBBBTT	20150708	6	16	2	1080	180	328.247124150144	0.000138740347252387	538.1442107105	4305.153685684	3	NA	46800	52020
switch_04h	20150708.6.16.0:BBBT	20150708	6	16	1	1980	1620	43.6505270851771	0.000153055103075859	NA	NA	NA	NA	19620	25560
switch_04h	20150708.6.16.0:BBTB	20150708	6	16	1	1800	1440	59.8242201179925	0.000180609852968616	NA	NA	NA	NA	18720	24840
switch_04h	20150708.6.16.0:BBTT	20150708	6	16	1	2340	2340	84.1903987598472	0.000150339127901021	NA	NA	NA	NA	18720	26640
switch_04h	20150708.6.16.0:BTBB	20150708	6	16	1	4500	4140	71.2964987631677	0.000152854799364765	NA	NA	NA	NA	18360	28260
switch_04h	20150708.6.16.0:BTBT	20150708	6	16	1	3960	3960	28.3722718905553	0.000161852467520466	NA	NA	NA	NA	18360	28080
switch_04h	20150708.6.16.0:BTTB	20150708	6	16	1	2520	900	43.2497198602812	0.000177268376546002	NA	NA	NA	NA	19080	24120
switch_04h	20150708.6.18.0:BBBBB	20150708	6	18	1	6120	6300	29.0040623246477	0.000103540834654583	NA	NA	NA	NA	20880	31320
switch_04h	20150708.6.18.0:BBBBBBBBB	20150708	6	18	2	900	720	515.506266884176	0.000102149221201317	782.720680561666	6261.76544449333	3	NA	47880	53460
switch_04h	20150708.6.18.0:BBBBBBBBT	20150708	6	18	2	900	180	410.999618574001	0.000132143090201586	782.720680561666	6261.76544449333	3	NA	47880	55080
switch_04h	20150708.6.18.0:BBBBBBBTB	20150708	6	18	2	1080	0	507.119617819534	0.000133756619979263	782.720680561666	6261.76544449333	3	NA	47880	54180
switch_04h	20150708.6.18.0:BBBBBBBTT	20150708	6	18	2	900	540	462.34737471547	0.000129047222955829	782.720680561666	6261.76544449333	3	NA	47880	53460
switch_04h	20150708.6.18.0:BBBBBBTBB	20150708	6	18	2	900	180	461.014913888785	0.000117012783929269	782.720680561666	6261.76544449333	3	NA	46800	52740
switch_04h	20150708.6.18.0:BBBBBBTBT	20150708	6	18	2	900	180	403.428483962921	0.000130571237918712	782.720680561666	6261.76544449333	3	NA	46800	52740
switch_04h	20150708.6.18.0:BBBBBBTTB	20150708	6	18	2	1080	180	414.5731354238	0.000142748696079364	782.720680561666	6261.76544449333	3	NA	48240	54180
switch_04h	20150708.6.18.0:BBBBT	20150708	6	18	1	5220	5220	48.0664126932178	0.000103540834654583	NA	NA	NA	NA	20880	30240
switch_04h	20150708.6.18.0:BBBTB	20150708	6	18	1	5580	6120	64.3868126257758	0.0001705486010045	NA	NA	NA	NA	19800	32760
switch_04h	20150708.6.18.0:BBBTT	20150708	6	18	1	5580	5940	63.0138723804723	0.0001441390984299	NA	NA	NA	NA	19800	33840
switch_04h	20150708.6.18.0:BBTBB	20150708	6	18	1	2160	2700	29.8431434605554	0.000125121124208225	NA	NA	NA	NA	19260	26820
switch_04h	20150708.6.18.0:BBTBT	20150708	6	18	1	6120	6120	57.5850384352461	0.000119124641927924	NA	NA	NA	NA	19260	31500
switch_04h	20150708.6.18.0:BBTTB	20150708	6	18	1	NA	NA	50.8495253388325	0.000146682117903475	NA	NA	NA	NA	18720	29880
switch_04h	20150708.6.27.0:BBBBB	20150708	6	27	1	3780	3960	29.9651457193564	0.000113041880594306	NA	NA	NA	NA	18000	28080
switch_04h	20150708.6.27.0:BBBBBBBBB	20150708	6	27	2	1260	180	622.544523371725	0.000101141096645549	975.550858505197	3902.20343402079	2	NA	47160	52380
switch_04h	20150708.6.27.0:BBBBBBBBT	20150708	6	27	2	1620	1440	683.812259036774	0.000164221772124477	975.550858505197	3902.20343402079	2	NA	47160	51480
switch_04h	20150708.6.27.0:BBBBBBBTB	20150708	6	27	2	1440	900	578.91991959152	0.000111232699314875	975.550858505197	3902.20343402079	2	NA	46260	52200
switch_04h	20150708.6.27.0:BBBBBBBTT	20150708	6	27	2	1260	540	623.128636105575	0.000145499421548051	975.550858505197	3902.20343402079	2	NA	46260	52920
switch_04h	20150708.6.27.0:BBBBBBTBB	20150708	6	27	2	1980	0	523.506928641662	0.000109046272415274	1000.58513836516	4002.34055346063	2	NA	43380	51480
switch_04h	20150708.6.27.0:BBBBBBTBTB	20150708	6	27	2	NA	360	247.498832361716	0.000142971764999635	500.292569182579	4002.34055346063	3	NA	48060	53280
switch_04h	20150708.6.27.0:BBBBT	20150708	6	27	1	3960	4320	24.328612157259	0.000153893712292812	NA	NA	NA	NA	18000	25200
switch_04h	20150708.6.27.0:BBBTB	20150708	6	27	1	4320	4320	32.8313894653604	0.000158910171458034	NA	NA	NA	NA	18900	28440
switch_04h	20150708.6.27.0:BBBTT	20150708	6	27	1	3420	3420	60.9344660197866	0.000165923601428146	NA	NA	NA	NA	18900	23940
switch_04h	20150708.6.27.0:BBTBB	20150708	6	27	1	1800	1080	21.6383879551876	0.000157421298703417	NA	NA	NA	NA	18720	24840
switch_04h	20150708.6.27.0:BBTBT	20150708	6	27	1	1620	540	43.003949317634	0.000145882338865819	NA	NA	NA	NA	18720	27180
switch_04h	20150708.7.18.0:BBBBB	20150708	7	18	1	2160	2520	9.1317477704012	0.000251976198637275	NA	NA	NA	NA	20160	28260
switch_04h	20150708.7.18.0:BBBBBBBBBB	20150708	7	18	2	1080	720	328.165219209334	6.64128564911197e-05	564.462732118974	4515.70185695179	3	NA	49140	52920
switch_04h	20150708.7.18.0:BBBBBBBBBT	20150708	7	18	2	1080	900	336.215816939569	8.57007454922206e-05	564.462732118974	4515.70185695179	3	NA	49140	53820
switch_04h	20150708.7.18.0:BBBBBBBBTB	20150708	7	18	2	900	720	329.183849524424	0.000157350708323574	564.462732118974	4515.70185695179	3	NA	49680	53820
switch_04h	20150708.7.18.0:BBBBBBBBTT	20150708	7	18	2	1440	900	342.089146291374	0.000157350708323574	564.462732118974	4515.70185695179	3	NA	49680	53820
switch_04h	20150708.7.18.0:BBBBBBBTBB	20150708	7	18	2	1260	1080	269.968021408588	9.92819508825593e-05	564.462732118974	4515.70185695179	3	NA	49140	54720
switch_04h	20150708.7.18.0:BBBBBBBTBT	20150708	7	18	2	1260	360	271.476983473526	7.46986884441579e-05	564.462732118974	4515.70185695179	3	NA	49140	52560
switch_04h	20150708.7.18.0:BBBBT	20150708	7	18	1	2160	2160	18.2728380101917	0.000147167010644523	NA	NA	NA	NA	20160	27540
switch_04h	20150708.7.18.0:BBBTB	20150708	7	18	1	2880	3240	69.4008876540841	0.000143197236705722	NA	NA	NA	NA	20880	29880
switch_04h	20150708.7.18.0:BBBTT	20150708	7	18	1	3960	3780	20.4644233898725	0.000143197236705722	NA	NA	NA	NA	20880	30420
switch_04h	20150708.7.18.0:BBTBB	20150708	7	18	1	4500	3960	32.1213946132539	0.000167592092162956	NA	NA	NA	NA	19080	28080
switch_04h	20150708.7.18.0:BBTBT	20150708	7	18	1	4140	3600	20.3177356175121	0.000173509603187168	NA	NA	NA	NA	19080	26280
switch_04h	20150708.7.18.0:BBTTB	20150708	7	18	1	NA	NA	-0.280843721705381	0.000153550730407997	NA	NA	NA	NA	18360	26460
switch_06h	20151204.0.1.0:BBB	20151204	0	1	1	2160	3060	86.2731815228098	0.000146741173918169	NA	NA	NA	NA	16380	21600
switch_06h	20151204.0.1.0:BBBBBBBBB	20151204	0	1	2	1800	1980	314.836550103225	8.07632810102837e-05	655.930124993662	5247.4409999493	3	NA	56880	63000
switch_06h	20151204.0.1.0:BBBBBBBBT	20151204	0	1	2	2340	3240	290.53908204642	8.07632810102837e-05	655.930124993662	5247.4409999493	3	NA	56880	66060
switch_06h	20151204.0.1.0:BBBBBBBTBB	20151204	0	1	2	1440	1260	186.683938845119	0.000128239768063495	327.965062496831	5247.4409999493	4	NA	56520	63000
switch_06h	20151204.0.1.0:BBBBBBBTBT	20151204	0	1	2	1440	1260	227.770827070478	0.000216089906647659	327.965062496831	5247.4409999493	4	NA	56520	62100
switch_06h	20151204.0.1.0:BBBBBBBTTB	20151204	0	1	2	1080	360	236.228157103011	0.000161287161671126	327.965062496831	5247.4409999493	4	NA	57600	62280
switch_06h	20151204.0.1.0:BBBBBBBTTT	20151204	0	1	2	1080	1080	202.604195901728	0.000161287161671126	327.965062496831	5247.4409999493	4	NA	57600	62100
switch_06h	20151204.0.1.0:BBBBBBTBBB	20151204	0	1	2	1080	180	174.2393813246	9.98457966908682e-05	327.965062496831	5247.4409999493	4	NA	54360	62460
switch_06h	20151204.0.1.0:BBT	20151204	0	1	1	7020	8820	102.141036542907	0.000124146275387746	NA	NA	NA	NA	16380	32040
switch_06h	20151204.0.1.0:BTB	20151204	0	1	1	4500	5220	103.195465638798	0.000150016165005965	NA	NA	NA	NA	16560	21780
switch_06h	20151204.0.1.0:BTTB	20151204	0	1	1	4140	3960	53.501245152307	0.000159401100418401	NA	NA	NA	NA	21060	30060
switch_06h	20151204.0.1.0:BTTT	20151204	0	1	1	5580	5040	44.9501210782415	0.000159401100418401	NA	NA	NA	NA	21060	30600
switch_06h	20151204.0.1.0:TBBB	20151204	0	1	1	3420	3240	46.5076287266731	0.000131949369916498	NA	NA	NA	NA	21420	29340
switch_06h	20151204.0.10.0:BBBB	20151204	0	10	1	3420	3600	82.6189928562767	0.000139051529147711	NA	NA	NA	NA	17280	28440
switch_06h	20151204.0.10.0:BBBBBBBBBB	20151204	0	10	2	1080	1080	102.28615707871	0.000131428762039617	251.033241317338	4016.53186107741	4	NA	57240	63720
switch_06h	20151204.0.10.0:BBBBBBBBBT	20151204	0	10	2	1440	900	119.539828023768	0.000131428762039617	251.033241317338	4016.53186107741	4	NA	57240	64080
switch_06h	20151204.0.10.0:BBBBBBBBTB	20151204	0	10	2	1260	900	135.463799701779	0.000122792780397405	251.033241317338	4016.53186107741	4	NA	57060	62640
switch_06h	20151204.0.10.0:BBBBBBBBTT	20151204	0	10	2	1440	1080	139.385121223713	0.000122792780397405	251.033241317338	4016.53186107741	4	NA	57060	62280
switch_06h	20151204.0.10.0:BBBBBBBTB	20151204	0	10	2	1260	1440	248.290944725792	9.22036557103314e-05	502.066482634676	4016.53186107741	3	NA	51300	59400
switch_06h	20151204.0.10.0:BBBBBBBTTB	20151204	0	10	2	1080	720	131.548836891306	0.000124537913609487	251.033241317338	4016.53186107741	4	NA	57240	64260
switch_06h	20151204.0.10.0:BBBBBBBTTT	20151204	0	10	2	1620	1440	156.850527812536	0.000124537913609487	251.033241317338	4016.53186107741	4	NA	57240	62640
switch_06h	20151204.0.10.0:BBBBBBTBBB	20151204	0	10	2	1080	1260	156.512086450929	0.000127495786551054	251.033241317338	4016.53186107741	4	NA	57060	61560
switch_06h	20151204.0.10.0:BBBT	20151204	0	10	1	2880	3060	82.1801719252933	0.000105063149693202	NA	NA	NA	NA	17280	26640
switch_06h	20151204.0.10.0:BBTB	20151204	0	10	1	3420	3420	82.5675794242498	0.000109325281935931	NA	NA	NA	NA	18900	39060
switch_06h	20151204.0.10.0:BBTT	20151204	0	10	1	3780	4680	74.5362196391368	0.000100072970947626	NA	NA	NA	NA	18900	28620
switch_06h	20151204.0.10.0:BTBB	20151204	0	10	1	1440	1260	44.4185997385045	0.000171036375927195	NA	NA	NA	NA	18180	24120
switch_06h	20151204.0.10.0:BTBT	20151204	0	10	1	1620	1800	60.5727766277253	0.000149439365408315	NA	NA	NA	NA	18180	23400
switch_06h	20151204.0.11.0:BBB	20151204	0	11	1	2160	2340	66.8881845140593	0.000109945192813362	NA	NA	NA	NA	16200	26100
switch_06h	20151204.0.11.0:BBBBBBBBB	20151204	0	11	2	1440	1800	140.485880455277	0.000147064421475062	362.44682666213	5799.14922659408	4	NA	56340	63000
switch_06h	20151204.0.11.0:BBBBBBBBT	20151204	0	11	2	1260	1260	144.281780956644	0.000111031657620941	362.44682666213	5799.14922659408	4	NA	56340	63540
switch_06h	20151204.0.11.0:BBBBBBBTB	20151204	0	11	2	2160	2340	94.8180694321503	0.000102829673672847	362.44682666213	5799.14922659408	4	NA	57060	66600
switch_06h	20151204.0.11.0:BBBBBBBTT	20151204	0	11	2	1980	2160	152.466435622898	0.000102829673672847	362.44682666213	5799.14922659408	4	NA	57060	66600
switch_06h	20151204.0.11.0:BBBBBBTBB	20151204	0	11	2	1260	1800	178.753112549756	0.000190945810968962	362.44682666213	5799.14922659408	4	NA	56520	64620
switch_06h	20151204.0.11.0:BBBBBBTBT	20151204	0	11	2	1440	1800	167.524771173545	0.000126797807338726	362.44682666213	5799.14922659408	4	NA	56520	63000
switch_06h	20151204.0.11.0:BBBBBBTTB	20151204	0	11	2	1080	1260	128.155629095098	0.000177494817832998	362.44682666213	5799.14922659408	4	NA	55980	61380
switch_06h	20151204.0.11.0:BBBBBBTTT	20151204	0	11	2	900	360	162.566562019914	0.000148226290521983	362.44682666213	5799.14922659408	4	NA	55980	61560
switch_06h	20151204.0.11.0:BBT	20151204	0	11	1	2700	4140	57.0170954874488	9.70415053441677e-05	NA	NA	NA	NA	16200	27000
switch_06h	20151204.0.11.0:BTB	20151204	0	11	1	2520	3420	87.3815933049487	0.000143793879826492	NA	NA	NA	NA	17280	21600
switch_06h	20151204.0.11.0:BTT	20151204	0	11	1	3960	3960	56.8477119815107	0.00014373028565238	NA	NA	NA	NA	17280	21960
switch_06h	20151204.0.11.0:TBBB	20151204	0	11	1	3060	2880	56.0601857954756	0.000123367928363809	NA	NA	NA	NA	20700	29520
switch_06h	20151204.0.11.0:TBBT	20151204	0	11	1	1620	1980	62.1561195266328	0.000142496874105547	NA	NA	NA	NA	20700	28080
switch_06h	20151204.0.12.0:BBBBB	20151204	0	12	1	9000	9360	70.2759577364537	7.30713183311976e-05	NA	NA	NA	NA	19800	36720
switch_06h	20151204.0.12.0:BBBBBBBBB	20151204	0	12	2	1260	2160	152.706767187384	0.000151154116850206	249.401276077516	3990.42041724026	4	NA	53820	61560
switch_06h	20151204.0.12.0:BBBBBBBBT	20151204	0	12	2	1260	1440	229.057825481391	0.000125588296818298	249.401276077516	3990.42041724026	4	NA	53820	61560
switch_06h	20151204.0.12.0:BBBBBBBTB	20151204	0	12	2	1440	1620	159.052075401758	0.000177691564664189	249.401276077516	3990.42041724026	4	NA	56340	62100
switch_06h	20151204.0.12.0:BBBBBBBTT	20151204	0	12	2	1620	1800	136.63948714928	0.000185427179486483	249.401276077516	3990.42041724026	4	NA	56340	62820
switch_06h	20151204.0.12.0:BBBBBBTBB	20151204	0	12	2	1080	900	158.60416187596	0.000108026308897391	249.401276077516	3990.42041724026	4	NA	55800	61920
switch_06h	20151204.0.12.0:BBBBBBTBT	20151204	0	12	2	1260	1440	140.1473080477	0.000149958619130095	249.401276077516	3990.42041724026	4	NA	55800	61920
switch_06h	20151204.0.12.0:BBBBBBTTB	20151204	0	12	2	1260	540	154.309070811454	0.000145855580296103	249.401276077516	3990.42041724026	4	NA	55620	61380
switch_06h	20151204.0.12.0:BBBBT	20151204	0	12	1	9900	Inf	79.4886115167494	9.81403222720233e-05	NA	NA	NA	NA	19800	45900
switch_06h	20151204.0.12.0:BBBTB	20151204	0	12	1	6120	6660	71.8473745437872	0.000183308455064575	NA	NA	NA	NA	20700	32040
switch_06h	20151204.0.12.0:BBBTT	20151204	0	12	1	7740	8100	59.7568777863269	0.000154629952168697	NA	NA	NA	NA	20700	33660
switch_06h	20151204.0.12.0:BBTBB	20151204	0	12	1	8100	8640	66.561219938448	0.000134070178877625	NA	NA	NA	NA	19260	34380
switch_06h	20151204.0.12.0:BBTBT	20151204	0	12	1	7920	8100	47.6520243750435	0.000141049149174514	NA	NA	NA	NA	19260	34380
switch_06h	20151204.0.12.0:BBTTB	20151204	0	12	1	7020	6300	73.4977584863662	0.000134732444895802	NA	NA	NA	NA	18000	31860
switch_06h	20151204.0.12.0:BBTTT	20151204	0	12	1	NA	NA	65.245941298958	0.000114619165553456	NA	NA	NA	NA	18000	31860
switch_06h	20151204.0.13.0:BBBB	20151204	0	13	1	Inf	Inf	79.3939073794346	0.000128401919302263	NA	NA	NA	NA	17820	42660
switch_06h	20151204.0.13.0:BBBBBBBB	20151204	0	13	2	1800	2160	85.9134398400565	9.4016683841744e-05	11.3440455683205	181.504729093128	4	NA	53280	61740
switch_06h	20151204.0.13.0:BBBBBBBT	20151204	0	13	2	1980	2520	83.152755627432	0.000105828289022223	11.3440455683205	181.504729093128	4	NA	53280	62100
switch_06h	20151204.0.13.0:BBBBBBTB	20151204	0	13	2	1260	1800	97.5091580052095	0.000135818418415291	11.3440455683205	181.504729093128	4	NA	53100	57600
switch_06h	20151204.0.13.0:BBBBBBTTB	20151204	0	13	2	1980	2520	61.6326675857543	0.000161413106788561	5.67202278416024	181.504729093128	5	NA	57060	66060
switch_06h	20151204.0.13.0:BBBBBBTTT	20151204	0	13	2	1620	1800	77.8257510871578	0.000161413106788561	5.67202278416024	181.504729093128	5	NA	57060	63900
switch_06h	20151204.0.13.0:BBBBBTBB	20151204	0	13	2	1620	1980	120.778216533465	0.000152637281605421	11.3440455683205	181.504729093128	4	NA	53640	57960
switch_06h	20151204.0.13.0:BBBBBTBTB	20151204	0	13	2	1800	360	62.0768463990525	0.000174347026410204	5.67202278416024	181.504729093128	5	NA	57240	61740
switch_06h	20151204.0.13.0:BBBT	20151204	0	13	1	10980	Inf	82.5100513896483	0.000115069515837026	NA	NA	NA	NA	17820	42120
switch_06h	20151204.0.13.0:BBTB	20151204	0	13	1	10080	10440	87.8490690033553	0.000154239195821953	NA	NA	NA	NA	19620	36000
switch_06h	20151204.0.13.0:BBTT	20151204	0	13	1	9000	9360	69.789981281768	0.000166260462324622	NA	NA	NA	NA	19620	31320
switch_06h	20151204.0.13.0:BTBB	20151204	0	13	1	Inf	Inf	80.6158798417332	0.000112481118172776	NA	NA	NA	NA	17820	40680
switch_06h	20151204.0.13.0:BTBT	20151204	0	13	1	NA	NA	61.0145561269709	0.000141261244973313	NA	NA	NA	NA	17820	22500
switch_06h	20151204.0.14.0:BBBBB	20151204	0	14	1	3780	3600	45.0829071059101	0.000118141820576469	NA	NA	NA	NA	21240	30060
switch_06h	20151204.0.14.0:BBBBBBBB	20151204	0	14	2	1260	540	1084.73207285814	6.09291311325884e-05	2140.12042439777	8560.48169759109	2	NA	51660	61020
switch_06h	20151204.0.14.0:BBBBBBBT	20151204	0	14	2	1080	360	1066.84778830778	5.36776053756471e-05	2140.12042439777	8560.48169759109	2	NA	51660	61380
switch_06h	20151204.0.14.0:BBBBBBTBBB	20151204	0	14	2	1080	1080	306.111289151542	0.000174043130360695	535.030106099443	8560.48169759109	4	NA	54360	57960
switch_06h	20151204.0.14.0:BBBBT	20151204	0	14	1	2340	2340	46.8474829852622	0.000118141820576469	NA	NA	NA	NA	21240	29340
switch_06h	20151204.0.14.0:BBBTB	20151204	0	14	1	4140	3960	45.1370238321647	0.00013374866149262	NA	NA	NA	NA	20880	29520
switch_06h	20151204.0.14.0:BBBTT	20151204	0	14	1	4140	4140	47.0066946189061	0.00013374866149262	NA	NA	NA	NA	20880	32940
switch_06h	20151204.0.14.0:BBTBB	20151204	0	14	1	NA	NA	56.9263191365755	0.000148834955040226	NA	NA	NA	NA	20880	23580
switch_06h	20151204.0.19.0:BB	20151204	0	19	1	11700	Inf	18.6236493301622	-1.44481995858379e-06	NA	NA	NA	NA	7020	107820
switch_06h	20151204.0.19.0:BT	20151204	0	19	1	5220	6480	104.844609197722	3.62096131724169e-05	NA	NA	NA	NA	7020	30240
switch_06h	20151204.0.19.0:BTBBBB	20151204	0	19	2	Inf	Inf	418.133115993723	1.35580020859004e-05	924.495587351307	7395.96469881045	3	NA	50760	107820
switch_06h	20151204.0.19.0:BTBBBT	20151204	0	19	2	Inf	Inf	466.452988583195	1.29930537063209e-05	924.495587351307	7395.96469881045	3	NA	50760	107820
switch_06h	20151204.0.19.0:BTBBTB	20151204	0	19	2	Inf	Inf	430.52334655913	1.61253249746744e-05	924.495587351307	7395.96469881045	3	NA	51480	107820
switch_06h	20151204.0.19.0:BTBBTT	20151204	0	19	2	5580	Inf	397.167170902867	2.59227860355393e-05	924.495587351307	7395.96469881045	3	NA	51480	107820
switch_06h	20151204.0.19.0:BTBTBBBB	20151204	0	19	2	1260	540	104.161968988027	0.000181362966212196	231.123896837827	7395.96469881045	5	NA	56520	61380
switch_06h	20151204.0.19.0:BTBTBBBT	20151204	0	19	2	1440	1080	167.327659871533	0.000150742969025996	231.123896837827	7395.96469881045	5	NA	56520	61740
switch_06h	20151204.0.19.0:BTBTBBTB	20151204	0	19	2	1260	900	175.043593106678	0.000176510451459762	231.123896837827	7395.96469881045	5	NA	57240	62820
switch_06h	20151204.0.19.0:TBBB	20151204	0	19	1	4140	3960	69.4946254243745	0.000159155849232782	NA	NA	NA	NA	21420	29520
switch_06h	20151204.0.19.0:TBBT	20151204	0	19	1	4860	5040	73.0462256517554	0.000159155849232782	NA	NA	NA	NA	21420	30240
switch_06h	20151204.0.19.0:TBTB	20151204	0	19	1	1980	2520	105.145299980344	0.000143919447231303	NA	NA	NA	NA	21600	28980
switch_06h	20151204.0.19.0:TBTT	20151204	0	19	1	2160	2520	80.5772267526363	0.000143919447231303	NA	NA	NA	NA	21600	29340
switch_06h	20151204.0.19.0:TTB	20151204	0	19	1	1620	2160	94.7563362942385	0.000123150136365082	NA	NA	NA	NA	15660	22500
switch_06h	20151204.0.19.0:TTT	20151204	0	19	1	NA	NA	97.6390178489861	7.69528888650255e-05	NA	NA	NA	NA	15660	27180
switch_06h	20151204.0.2.0:BBBB	20151204	0	2	1	3960	4500	105.782083346164	0.000111021743940832	NA	NA	NA	NA	19440	32760
switch_06h	20151204.0.2.0:BBBBBB	20151204	0	2	2	1260	0	1235.54683591526	3.92242211564188e-05	2950.96571083161	5901.93142166321	1	NA	48960	66780
switch_06h	20151204.0.2.0:BBBBBT	20151204	0	2	2	900	0	1449.86850939222	4.79909308703169e-05	2950.96571083161	5901.93142166321	1	NA	48960	62640
switch_06h	20151204.0.2.0:BBBBTBBBB	20151204	0	2	2	1620	1440	211.882054827853	0.00018488963683743	328.052768179776	5248.84429087641	4	NA	54900	57960
switch_06h	20151204.0.2.0:BBBBTBBBT	20151204	0	2	2	1980	1800	138.540524450431	0.000180857259707863	328.052768179776	5248.84429087641	4	NA	54900	58500
switch_06h	20151204.0.2.0:BBBBTBBTB	20151204	0	2	2	1260	720	198.613648723069	0.000129104179511827	328.052768179776	5248.84429087641	4	NA	55800	63000
switch_06h	20151204.0.2.0:BBBT	20151204	0	2	1	4680	5580	53.3339520217242	0.000128576806463315	NA	NA	NA	NA	19440	32580
switch_06h	20151204.0.2.0:BBTB	20151204	0	2	1	3780	4140	69.11413459848	0.000116676040573006	NA	NA	NA	NA	18000	29700
switch_06h	20151204.0.2.0:BBTT	20151204	0	2	1	3780	4140	66.2762825177027	0.000121508014215007	NA	NA	NA	NA	18000	30240
switch_06h	20151204.0.2.0:BTBB	20151204	0	2	1	1620	2160	71.0991571367306	0.000167666928091925	NA	NA	NA	NA	18720	23220
switch_06h	20151204.0.2.0:BTBT	20151204	0	2	1	1800	1620	79.0491123905448	0.000146232387937078	NA	NA	NA	NA	18720	27180
switch_06h	20151204.0.2.0:BTTB	20151204	0	2	1	2160	NA	77.2916750087907	0.000145800597663356	NA	NA	NA	NA	19620	28260
switch_06h	20151204.0.20.0:BBBBB	20151204	0	20	1	4320	4500	51.8557376569133	6.71692067253613e-05	NA	NA	NA	NA	19440	30780
switch_06h	20151204.0.20.0:BBBBBBBBBB	20151204	0	20	2	1440	1260	266.722486235363	9.53272890312971e-05	684.855227653864	10957.6836424618	4	NA	53460	60480
switch_06h	20151204.0.20.0:BBBBBBBBBT	20151204	0	20	2	900	1080	341.370513615793	0.000140622424873389	684.855227653864	10957.6836424618	4	NA	53460	58320
switch_06h	20151204.0.20.0:BBBBBBBBTB	20151204	0	20	2	1260	1080	306.707089947038	0.000134109251323233	684.855227653864	10957.6836424618	4	NA	53640	60300
switch_06h	20151204.0.20.0:BBBBBBBBTT	20151204	0	20	2	1080	900	367.740940131192	0.000107977945049008	684.855227653864	10957.6836424618	4	NA	53640	66060
switch_06h	20151204.0.20.0:BBBBBBBTBB	20151204	0	20	2	1080	360	258.920319711626	7.71761375877826e-05	684.855227653864	10957.6836424618	4	NA	54540	63720
switch_06h	20151204.0.20.0:BBBBBBBTBT	20151204	0	20	2	1080	900	255.880905936915	0.000147314622988793	684.855227653864	10957.6836424618	4	NA	54540	61380
switch_06h	20151204.0.20.0:BBBBT	20151204	0	20	1	1620	2700	92.250183210972	0.000135369852755234	NA	NA	NA	NA	19440	27540
switch_06h	20151204.0.20.0:BBBT	20151204	0	20	1	3600	3780	179.967276648492	0.000143666592280441	NA	NA	NA	NA	15300	25560
switch_06h	20151204.0.20.0:BBTBB	20151204	0	20	1	3600	3420	106.203809790968	0.000145723060472072	NA	NA	NA	NA	18900	27180
switch_06h	20151204.0.20.0:BBTBT	20151204	0	20	1	3960	4140	62.2337852411638	0.000153682556670783	NA	NA	NA	NA	18900	29520
switch_06h	20151204.0.20.0:BBTTB	20151204	0	20	1	2160	2340	104.217999309957	0.000156370184105845	NA	NA	NA	NA	18360	24480
switch_06h	20151204.0.3.0:BBBB	20151204	0	3	1	5580	6300	64.3769975092437	0.00013392370341782	NA	NA	NA	NA	18540	31140
switch_06h	20151204.0.3.0:BBBBBBBBB	20151204	0	3	2	1260	540	293.780787382495	0.000106320886533227	589.266477831188	4714.13182264951	3	NA	53820	61020
switch_06h	20151204.0.3.0:BBBBBBBBT	20151204	0	3	2	1260	1080	311.186861050931	0.000130667990963803	589.266477831188	4714.13182264951	3	NA	53820	61200
switch_06h	20151204.0.3.0:BBBBBBBTB	20151204	0	3	2	900	900	344.145663408697	0.000137257448970564	589.266477831188	4714.13182264951	3	NA	54720	59940
switch_06h	20151204.0.3.0:BBBBBBBTT	20151204	0	3	2	900	0	243.454026251715	0.000147596133643926	589.266477831188	4714.13182264951	3	NA	54720	59760
switch_06h	20151204.0.3.0:BBBBBBTBBB	20151204	0	3	2	1440	900	152.014909923247	0.000174750706176646	294.633238915594	4714.13182264951	4	NA	57600	62820
switch_06h	20151204.0.3.0:BBBBBBTBBT	20151204	0	3	2	2160	NA	132.860326534589	0.000174750706176646	294.633238915594	4714.13182264951	4	NA	57600	61560
switch_06h	20151204.0.3.0:BBBT	20151204	0	3	1	1980	1980	29.7253648328949	0.000108898950492637	NA	NA	NA	NA	18540	28980
switch_06h	20151204.0.3.0:BBT	20151204	0	3	1	4140	4860	132.719448898785	5.70707388463773e-05	NA	NA	NA	NA	12060	29340
switch_06h	20151204.0.3.0:BTBB	20151204	0	3	1	4140	4140	89.6050867514701	0.000120247537500093	NA	NA	NA	NA	17460	26460
switch_06h	20151204.0.3.0:BTBT	20151204	0	3	1	3060	3420	77.7244719598953	0.000115556932245195	NA	NA	NA	NA	17460	27000
switch_06h	20151204.0.3.0:BTTB	20151204	0	3	1	3960	3780	86.2386123670295	0.000127051660152565	NA	NA	NA	NA	17460	28980
switch_06h	20151204.0.5.0:BBB	20151204	0	5	1	8100	9540	84.8419751554875	9.80269166528119e-05	NA	NA	NA	NA	15840	29160
switch_06h	20151204.0.5.0:BBBBBBBB	20151204	0	5	2	1800	1980	151.13844282896	0.000116848249659108	214.042812435963	3424.6849989754	4	NA	56520	65880
switch_06h	20151204.0.5.0:BBBBBBBT	20151204	0	5	2	1980	3600	159.075920518472	0.000121436640397061	214.042812435963	3424.6849989754	4	NA	56520	65700
switch_06h	20151204.0.5.0:BBBBBBTB	20151204	0	5	2	1800	2520	173.396205257507	0.000137253660649639	214.042812435963	3424.6849989754	4	NA	57240	64980
switch_06h	20151204.0.5.0:BBBBBBTT	20151204	0	5	2	1620	2340	110.407229931608	0.000137253660649639	214.042812435963	3424.6849989754	4	NA	57240	66780
switch_06h	20151204.0.5.0:BBBBBTB	20151204	0	5	2	1620	1980	252.097300560845	0.000115354193575634	428.085624871926	3424.6849989754	3	NA	51660	57960
switch_06h	20151204.0.5.0:BBBBBTT	20151204	0	5	2	1980	2340	236.789665083965	7.75952838920015e-05	428.085624871926	3424.6849989754	3	NA	51660	62640
switch_06h	20151204.0.5.0:BBBBTBB	20151204	0	5	2	1080	540	246.035439776606	9.23167326404442e-05	428.085624871926	3424.6849989754	3	NA	52200	61380
switch_06h	20151204.0.5.0:BBT	20151204	0	5	1	8820	8460	122.991815123407	0.000107109696295089	NA	NA	NA	NA	15840	25200
switch_06h	20151204.0.5.0:BTBB	20151204	0	5	1	10800	Inf	91.2454636295504	0.000138883793874948	NA	NA	NA	NA	19800	42660
switch_06h	20151204.0.5.0:BTBT	20151204	0	5	1	9180	10080	90.9531530666288	0.000151342029167492	NA	NA	NA	NA	19800	37800
switch_06h	20151204.0.5.0:BTTB	20151204	0	5	1	9180	9000	64.3790894796302	0.00011682804633673	NA	NA	NA	NA	18360	34200
switch_06h	20151204.0.5.0:BTTT	20151204	0	5	1	10260	NA	82.6607906902737	0.000141298865328566	NA	NA	NA	NA	18360	36000
switch_06h	20151204.0.6.0:BBB	20151204	0	6	1	2160	Inf	79.1210539462285	6.05904619792145e-05	NA	NA	NA	NA	16380	37260
switch_06h	20151204.0.6.0:BBBBB	20151204	0	6	2	1260	1800	596.755776757921	5.39205654443992e-05	1316.97667519965	5267.90670079861	2	NA	54900	60300
switch_06h	20151204.0.6.0:BBBBT	20151204	0	6	2	900	180	565.369110522838	6.51754455817945e-05	1316.97667519965	5267.90670079861	2	NA	54900	61200
switch_06h	20151204.0.6.0:BBBTBBBB	20151204	0	6	2	900	0	142.420029830923	0.000194683076603988	164.622084399957	5267.90670079861	5	NA	55800	60660
switch_06h	20151204.0.6.0:BBBTBBBT	20151204	0	6	2	1260	1440	185.864250594488	0.000181093172233466	164.622084399957	5267.90670079861	5	NA	55800	61020
switch_06h	20151204.0.6.0:BBBTBBTB	20151204	0	6	2	1260	1080	182.218384586926	0.000135889045449908	164.622084399957	5267.90670079861	5	NA	55980	63360
switch_06h	20151204.0.6.0:BBBTBBTT	20151204	0	6	2	1800	1440	171.072782039352	0.000176803609861928	164.622084399957	5267.90670079861	5	NA	55980	62640
switch_06h	20151204.0.6.0:BBBTBTBB	20151204	0	6	2	1080	720	109.385267003942	0.000184575094563764	164.622084399957	5267.90670079861	5	NA	56700	61020
switch_06h	20151204.0.6.0:BBT	20151204	0	6	1	1980	2160	88.5783877529213	0.000124154145375947	NA	NA	NA	NA	16380	24660
switch_06h	20151204.0.6.0:BTB	20151204	0	6	1	2160	2520	56.018040225625	0.000140701914294015	NA	NA	NA	NA	18720	25560
switch_06h	20151204.0.6.0:BTT	20151204	0	6	1	3600	3960	65.8874251524258	0.00016238022270532	NA	NA	NA	NA	18720	28260
switch_06h	20151204.0.6.0:TBBB	20151204	0	6	1	4140	4500	60.0403718878903	9.69250695628739e-05	NA	NA	NA	NA	21420	29520
switch_06h	20151204.0.6.0:TBBT	20151204	0	6	1	4500	NA	81.3606433847881	9.69250695628739e-05	NA	NA	NA	NA	21420	28440
switch_06h	20151204.0.6.0:TBT	20151204	0	6	1	NA	NA	102.672224505262	6.48204098609558e-05	NA	NA	NA	NA	12600	27540
switch_06h	20151204.0.9.0:BBB	20151204	0	9	1	Inf	Inf	79.9176735386518	6.13182658810464e-05	NA	NA	NA	NA	14940	107820
switch_06h	20151204.0.9.0:BBT	20151204	0	9	1	Inf	Inf	89.5927089725859	0.000104136606491571	NA	NA	NA	NA	14940	23040
switch_06h	20151204.0.9.0:BBTBBB	20151204	0	9	2	2880	4860	97.79279903477	0.000125226801939862	-3.52368185150239	-14.0947274060096	2	NA	55080	66240
switch_06h	20151204.0.9.0:BBTBBT	20151204	0	9	2	5940	8100	90.7091256647304	0.000125618806938544	-3.52368185150239	-14.0947274060096	2	NA	55080	69660
switch_06h	20151204.0.9.0:BBTBTB	20151204	0	9	2	1800	3060	151.471632826986	0.000124640335145689	-3.52368185150239	-14.0947274060096	2	NA	52740	58140
switch_06h	20151204.0.9.0:BBTBTT	20151204	0	9	2	4320	5040	116.424422096058	9.93062352928473e-05	-3.52368185150239	-14.0947274060096	2	NA	52740	65160
switch_06h	20151204.0.9.0:BBTTBBB	20151204	0	9	2	3240	3780	99.7937387238118	7.24691041128937e-05	0.255726025692586	2.04580820554069	3	NA	54180	66240
switch_06h	20151204.0.9.0:BTB	20151204	0	9	1	Inf	Inf	87.9731298146718	9.49486683781345e-05	NA	NA	NA	NA	16740	41580
switch_06h	20151204.0.9.0:BTT	20151204	0	9	1	Inf	Inf	120.712575504237	7.89679591194512e-05	NA	NA	NA	NA	16740	46620
switch_06h	20151204.0.9.0:TBBB	20151204	0	9	1	Inf	Inf	108.125462963586	9.85253962872602e-05	NA	NA	NA	NA	17820	44820
switch_06h	20151204.0.9.0:TBBT	20151204	0	9	1	Inf	Inf	110.513413072749	7.37275180801645e-05	NA	NA	NA	NA	17820	43740
switch_06h	20151204.0.9.0:TBTBB	20151204	0	9	1	NA	NA	52.2560025119123	0.000154024601792604	NA	NA	NA	NA	21240	36720
switch_06h	20151204.1.1.0:BBBB	20151204	1	1	1	4500	5760	69.9552781236073	9.2837257141889e-05	NA	NA	NA	NA	16380	31140
switch_06h	20151204.1.1.0:BBBBBBBBB	20151204	1	1	2	1260	3420	275.104626453108	9.5304018235113e-05	494.567159341605	7913.07454946568	4	NA	52380	58140
switch_06h	20151204.1.1.0:BBBBBBBBT	20151204	1	1	2	1980	3420	296.210116846393	0.000132421272300504	494.567159341605	7913.07454946568	4	NA	52380	58500
switch_06h	20151204.1.1.0:BBBBBBBTB	20151204	1	1	2	1440	1440	215.188828150483	0.00013588575901584	494.567159341605	7913.07454946568	4	NA	52740	57960
switch_06h	20151204.1.1.0:BBBBBBBTTB	20151204	1	1	2	1440	1260	131.198920323575	0.000213683551069588	247.283579670803	7913.07454946568	5	NA	56340	62820
switch_06h	20151204.1.1.0:BBBBBBBTTT	20151204	1	1	2	1260	NA	103.469932930889	0.000140140569808281	247.283579670803	7913.07454946568	5	NA	56340	59220
switch_06h	20151204.1.1.0:BBBT	20151204	1	1	1	5040	6660	72.7090783190122	9.50926803155964e-05	NA	NA	NA	NA	16380	23580
switch_06h	20151204.1.1.0:BBTBB	20151204	1	1	1	4140	4500	70.0867325166191	0.000144343065125663	NA	NA	NA	NA	21060	30960
switch_06h	20151204.1.1.0:BBTBT	20151204	1	1	1	4500	4860	63.4060375205885	0.000144343065125663	NA	NA	NA	NA	21060	30600
switch_06h	20151204.1.1.0:BBTTB	20151204	1	1	1	5040	5040	52.9522138927845	0.000140421281850939	NA	NA	NA	NA	21420	30960
switch_06h	20151204.1.1.0:BBTTT	20151204	1	1	1	4320	4860	63.464910252379	0.000140421281850939	NA	NA	NA	NA	21420	31680
switch_06h	20151204.1.1.0:BTBBB	20151204	1	1	1	1980	1440	73.2796127435736	8.66355144317825e-05	NA	NA	NA	NA	20700	27540
switch_06h	20151204.1.1.0:BTBBT	20151204	1	1	1	1980	1980	89.4879158826722	0.000212387567147972	NA	NA	NA	NA	20700	28080
switch_06h	20151204.1.3.0:BBBBB	20151204	1	3	1	4680	4860	31.7916269931295	9.07837408336933e-05	NA	NA	NA	NA	20880	30240
switch_06h	20151204.1.3.0:BBBBBBBBBB	20151204	1	3	2	1980	3780	363.661370873917	9.14849914145296e-05	652.625853525905	10442.0136564145	4	NA	52560	57960
switch_06h	20151204.1.3.0:BBBBBBBBBT	20151204	1	3	2	1080	1260	337.977352019974	0.000112180019005404	652.625853525905	10442.0136564145	4	NA	52560	58680
switch_06h	20151204.1.3.0:BBBBBBBBTB	20151204	1	3	2	1620	1440	329.949846731907	0.000120540117113789	652.625853525905	10442.0136564145	4	NA	51840	57960
switch_06h	20151204.1.3.0:BBBBBBBBTT	20151204	1	3	2	1440	1440	313.178040072301	0.000120352722960409	652.625853525905	10442.0136564145	4	NA	51840	60120
switch_06h	20151204.1.3.0:BBBBBBBTBB	20151204	1	3	2	1260	900	308.039284845983	0.000146149196161734	652.625853525905	10442.0136564145	4	NA	54720	61020
switch_06h	20151204.1.3.0:BBBBBBBTBT	20151204	1	3	2	NA	NA	335.482965887846	0.000130575625310705	652.625853525905	10442.0136564145	4	NA	54720	61380
switch_06h	20151204.1.3.0:BBBBT	20151204	1	3	1	3960	3960	26.1093244566034	9.07837408336933e-05	NA	NA	NA	NA	20880	29340
switch_06h	20151204.1.3.0:BBBTB	20151204	1	3	1	5940	5940	43.0863202359395	0.0001561933878813	NA	NA	NA	NA	19080	32040
switch_06h	20151204.1.3.0:BBBTT	20151204	1	3	1	6300	6660	40.6081035011769	0.000102333617626182	NA	NA	NA	NA	19080	32040
switch_06h	20151204.1.3.0:BBTBB	20151204	1	3	1	5940	6120	53.3400521666119	0.000153630097400011	NA	NA	NA	NA	18000	31140
switch_06h	20151204.1.3.0:BBTBT	20151204	1	3	1	4860	4860	67.2783400379199	0.000144900177558335	NA	NA	NA	NA	18000	23940
switch_06h	20151204.1.3.0:BBTTB	20151204	1	3	1	NA	NA	71.2570061669593	0.000151285584558069	NA	NA	NA	NA	18180	29340
switch_06h	20151204.1.4.0:B	20151204	1	4	1	1620	1440	65.5712536249387	1.18674666504362e-05	NA	NA	NA	NA	2340	23760
switch_06h	20151204.1.4.0:BBBBBB	20151204	1	4	2	1440	1980	188.270992667413	8.87175228645021e-05	534.995464492098	8559.92743187357	4	NA	56700	64800
switch_06h	20151204.1.4.0:BBBBBT	20151204	1	4	2	1260	2880	210.728621156053	0.000116742475241656	534.995464492098	8559.92743187357	4	NA	56700	66420
switch_06h	20151204.1.4.0:BBBBTB	20151204	1	4	2	1080	1260	208.976572227204	0.000116735425459255	534.995464492098	8559.92743187357	4	NA	56880	65160
switch_06h	20151204.1.4.0:BBBBTT	20151204	1	4	2	1260	2700	229.263915449474	0.000116735425459255	534.995464492098	8559.92743187357	4	NA	56880	65160
switch_06h	20151204.1.4.0:BBBTBB	20151204	1	4	2	1440	1260	201.299962849949	0.000165357147196831	534.995464492098	8559.92743187357	4	NA	56520	63180
switch_06h	20151204.1.4.0:BBBTBT	20151204	1	4	2	1080	720	225.368566342899	0.000142201187765663	534.995464492098	8559.92743187357	4	NA	56520	62820
switch_06h	20151204.1.4.0:BBBTT	20151204	1	4	2	1260	1260	358.56896539013	0.000118347706495461	1069.9909289842	8559.92743187357	3	NA	51300	57960
switch_06h	20151204.1.4.0:BBTBBBB	20151204	1	4	2	1440	NA	121.988519429126	0.000154196362209305	267.497732246049	8559.92743187357	5	NA	57420	61920
switch_06h	20151204.1.4.0:T	20151204	1	4	1	4500	Inf	41.4564415281667	9.78622482514209e-06	NA	NA	NA	NA	2340	42480
switch_06h	20151204.1.4.1:BBB	20151204	1	4	1	4140	5580	60.3184458766782	0.000107341641059779	NA	NA	NA	NA	18900	30780
switch_06h	20151204.1.4.1:BBT	20151204	1	4	1	5220	5580	58.696203665845	0.000122106262293819	NA	NA	NA	NA	18900	32940
switch_06h	20151204.1.4.1:BTB	20151204	1	4	1	2340	3240	57.8215344658548	0.000127147296518497	NA	NA	NA	NA	18720	28260
switch_06h	20151204.1.4.1:BTT	20151204	1	4	1	3420	3960	67.6611434271344	0.000119457603139944	NA	NA	NA	NA	18720	30780
switch_06h	20151204.1.6.0:BBB	20151204	1	6	1	2340	4320	106.793519471704	6.77639655195199e-05	NA	NA	NA	NA	16560	28980
switch_06h	20151204.1.6.0:BBBBBBBB	20151204	1	6	2	1080	1440	171.943711640764	0.000140809203005701	382.837168208715	6125.39469133944	4	NA	54900	62820
switch_06h	20151204.1.6.0:BBBBBBBT	20151204	1	6	2	1260	1080	133.248042718027	0.000116609828818772	382.837168208715	6125.39469133944	4	NA	54900	62460
switch_06h	20151204.1.6.0:BBBBBBTB	20151204	1	6	2	1080	1260	185.07299588471	0.000152046279084975	382.837168208715	6125.39469133944	4	NA	54720	58680
switch_06h	20151204.1.6.0:BBBBBBTT	20151204	1	6	2	1980	2160	162.758160751393	0.000163220968826026	382.837168208715	6125.39469133944	4	NA	54720	57780
switch_06h	20151204.1.6.0:BBBBBTBB	20151204	1	6	2	1260	1800	192.542997381955	9.44529208575507e-05	382.837168208715	6125.39469133944	4	NA	54900	64260
switch_06h	20151204.1.6.0:BBBBBTBT	20151204	1	6	2	1800	1440	169.05860131375	0.000121818065994201	382.837168208715	6125.39469133944	4	NA	54900	61200
switch_06h	20151204.1.6.0:BBBBBTTB	20151204	1	6	2	1440	NA	160.92943568653	0.000134572822142143	382.837168208715	6125.39469133944	4	NA	54720	61380
switch_06h	20151204.1.6.0:BBT	20151204	1	6	1	2160	3600	81.716281055647	9.55827459762153e-05	NA	NA	NA	NA	16560	28800
switch_06h	20151204.1.6.0:BTBB	20151204	1	6	1	3420	3420	85.372692472469	0.000166915897278028	NA	NA	NA	NA	20880	27540
switch_06h	20151204.1.6.0:BTBT	20151204	1	6	1	2340	2160	103.26798302401	0.000166915897278028	NA	NA	NA	NA	20880	26100
switch_06h	20151204.1.6.0:BTTB	20151204	1	6	1	2340	2520	65.6994978610327	0.000169519124433908	NA	NA	NA	NA	20160	28260
switch_06h	20151204.1.6.0:BTTT	20151204	1	6	1	3600	3960	31.9233406622199	0.000193449384596152	NA	NA	NA	NA	20160	28620
switch_06h	20151204.1.6.0:TBBB	20151204	1	6	1	NA	NA	37.0448681457507	0.000244278341484251	NA	NA	NA	NA	20700	27720
switch_06h	20151204.1.7.0:BBB	20151204	1	7	1	7740	8640	84.3098340051603	9.35509876173063e-05	NA	NA	NA	NA	18000	34200
switch_06h	20151204.1.7.0:BBBBBBB	20151204	1	7	2	900	1080	300.848739846168	0.000110686285083101	704.044231663009	5632.35385330407	3	NA	53640	64080
switch_06h	20151204.1.7.0:BBBBBBT	20151204	1	7	2	1080	1080	329.982987765696	0.000132852227305593	704.044231663009	5632.35385330407	3	NA	53640	60480
switch_06h	20151204.1.7.0:BBBBBTB	20151204	1	7	2	1080	1260	392.919715663342	0.000136883291107615	704.044231663009	5632.35385330407	3	NA	53280	60120
switch_06h	20151204.1.7.0:BBBBBTT	20151204	1	7	2	1080	540	359.754939747471	0.00015515040686185	704.044231663009	5632.35385330407	3	NA	53280	59760
switch_06h	20151204.1.7.0:BBBBTBB	20151204	1	7	2	1080	1260	351.809742026543	0.000118905859737748	704.044231663009	5632.35385330407	3	NA	54720	64620
switch_06h	20151204.1.7.0:BBBBTBT	20151204	1	7	2	1440	1080	358.921616133223	0.000133465422532786	704.044231663009	5632.35385330407	3	NA	54720	62820
switch_06h	20151204.1.7.0:BBBBTTB	20151204	1	7	2	1080	360	371.015618847335	0.000175854965250717	704.044231663009	5632.35385330407	3	NA	55800	61560
switch_06h	20151204.1.7.0:BBT	20151204	1	7	1	8640	9180	87.2095768967908	0.000107757763859615	NA	NA	NA	NA	18000	34020
switch_06h	20151204.1.7.0:BTB	20151204	1	7	1	7740	8280	94.50328861082	0.000117911178092208	NA	NA	NA	NA	18180	32220
switch_06h	20151204.1.7.0:BTT	20151204	1	7	1	8460	9360	90.2155316691722	0.000150475840453499	NA	NA	NA	NA	18180	32040
switch_06h	20151204.1.7.0:TBBB	20151204	1	7	1	7740	8100	50.5863384621549	0.000170983062189051	NA	NA	NA	NA	20520	32760
switch_06h	20151204.1.7.0:TBBT	20151204	1	7	1	6840	6480	67.8684984502171	0.000191791100385606	NA	NA	NA	NA	20520	32760
switch_06h	20151204.1.7.0:TBTB	20151204	1	7	1	5760	4680	82.7294218755382	0.000124845837661638	NA	NA	NA	NA	20520	32760
switch_06h	20151204.5.1.0:BBBB	20151204	5	1	1	7560	8100	72.2438195361047	0.000121005999197358	NA	NA	NA	NA	16200	32220
switch_06h	20151204.5.1.0:BBBBBBBBB	20151204	5	1	2	1260	360	265.434243901191	8.62187904750991e-05	349.150614316223	5586.40982905958	4	NA	56880	70020
switch_06h	20151204.5.1.0:BBBBBBBBT	20151204	5	1	2	1620	3420	220.156561339959	8.62187904750991e-05	349.150614316223	5586.40982905958	4	NA	56880	67140
switch_06h	20151204.5.1.0:BBBBBBBTB	20151204	5	1	2	1260	1980	199.308901313477	0.000154427138934894	349.150614316223	5586.40982905958	4	NA	56160	68760
switch_06h	20151204.5.1.0:BBBBBBBTT	20151204	5	1	2	1620	1980	276.565264875232	9.07651108196261e-05	349.150614316223	5586.40982905958	4	NA	56160	65340
switch_06h	20151204.5.1.0:BBBBBBTBB	20151204	5	1	2	1080	900	233.508290320952	0.00014854672665255	349.150614316223	5586.40982905958	4	NA	54180	60300
switch_06h	20151204.5.1.0:BBBBBBTBT	20151204	5	1	2	1260	900	248.737104389464	0.000154943792408962	349.150614316223	5586.40982905958	4	NA	54180	60120
switch_06h	20151204.5.1.0:BBBBBBTTB	20151204	5	1	2	1260	NA	228.718606635017	0.000134394811369631	349.150614316223	5586.40982905958	4	NA	54540	62280
switch_06h	20151204.5.1.0:BBBT	20151204	5	1	1	8640	9180	136.830590989524	0.00012686943515418	NA	NA	NA	NA	16200	21600
switch_06h	20151204.5.1.0:BBTBB	20151204	5	1	1	7920	8640	69.1477586373122	0.000129267293396316	NA	NA	NA	NA	21420	36360
switch_06h	20151204.5.1.0:BBTBT	20151204	5	1	1	8460	7920	58.4767142980574	0.000129267293396316	NA	NA	NA	NA	21420	38340
switch_06h	20151204.5.1.0:BBTTB	20151204	5	1	1	8460	7380	66.7152085737329	0.000150327103795989	NA	NA	NA	NA	21600	36180
switch_06h	20151204.5.1.0:BBTTT	20151204	5	1	1	7380	7020	67.3430626913561	0.000150327103795989	NA	NA	NA	NA	21600	34380
switch_06h	20151204.5.1.0:BTBBB	20151204	5	1	1	5940	5040	42.1630065860408	0.000159406465348045	NA	NA	NA	NA	20160	30060
switch_06h	20151204.5.10.0:BBB	20151204	5	10	1	5220	5940	74.2089681565267	0.000111642894319137	NA	NA	NA	NA	17100	23040
switch_06h	20151204.5.10.0:BBBBBBB	20151204	5	10	2	900	1080	425.442682437765	9.89418381553261e-05	1115.13250797686	8921.0600638149	3	NA	52740	60120
switch_06h	20151204.5.10.0:BBBBBBT	20151204	5	10	2	900	1080	418.575862584399	0.000126090006402637	1115.13250797686	8921.0600638149	3	NA	52740	57960
switch_06h	20151204.5.10.0:BBBBBTBB	20151204	5	10	2	1260	900	191.561081251059	0.000130897139457592	557.566253988431	8921.0600638149	4	NA	57600	66600
switch_06h	20151204.5.10.0:BBBBBTBT	20151204	5	10	2	1440	2700	211.901347093774	0.000130897139457592	557.566253988431	8921.0600638149	4	NA	57600	67140
switch_06h	20151204.5.10.0:BBBBBTT	20151204	5	10	2	1080	360	393.282027315681	0.000119913301812472	1115.13250797686	8921.0600638149	3	NA	52200	58680
switch_06h	20151204.5.10.0:BBBBTBB	20151204	5	10	2	NA	NA	400.209474421175	9.44135981900652e-05	1115.13250797686	8921.0600638149	3	NA	53100	59940
switch_06h	20151204.5.10.0:BBT	20151204	5	10	1	6660	8280	51.4730008940109	0.000131527274785461	NA	NA	NA	NA	17100	22140
switch_06h	20151204.5.10.0:BTB	20151204	5	10	1	4680	5580	85.2895430667983	0.00013709930713209	NA	NA	NA	NA	17100	22680
switch_06h	20151204.5.10.0:BTT	20151204	5	10	1	2700	2880	84.9071805780126	0.000167677880333263	NA	NA	NA	NA	17100	21600
switch_06h	20151204.5.10.0:TBB	20151204	5	10	1	5040	NA	41.6394632044376	0.000152296106887588	NA	NA	NA	NA	18900	27720
switch_06h	20151204.5.11.0:BBBBB	20151204	5	11	1	1800	1980	31.2652516557755	0.000107567665667762	NA	NA	NA	NA	19620	27900
switch_06h	20151204.5.11.0:BBBBBBBBBBB	20151204	5	11	2	1260	1080	158.824744230859	0.000151636643087402	307.783062363951	9849.05799564643	5	NA	56340	61920
switch_06h	20151204.5.11.0:BBBBBBBBBBT	20151204	5	11	2	1260	1260	136.768406066988	0.000149689473745832	307.783062363951	9849.05799564643	5	NA	56340	61920
switch_06h	20151204.5.11.0:BBBBBBBBBTB	20151204	5	11	2	1260	1080	134.38300806136	0.000143614128306551	307.783062363951	9849.05799564643	5	NA	56340	61560
switch_06h	20151204.5.11.0:BBBBBBBBBTT	20151204	5	11	2	1080	720	144.804162602979	0.000212832491413087	307.783062363951	9849.05799564643	5	NA	56340	61560
switch_06h	20151204.5.11.0:BBBBBBBBTBB	20151204	5	11	2	1440	1620	164.833258373038	0.000140283109531122	307.783062363951	9849.05799564643	5	NA	55620	63360
switch_06h	20151204.5.11.0:BBBBBBBBTBT	20151204	5	11	2	1440	1260	114.775615105807	0.000111046961406044	307.783062363951	9849.05799564643	5	NA	55620	62820
switch_06h	20151204.5.11.0:BBBBBBBBTTB	20151204	5	11	2	NA	NA	162.004196383782	0.000165626420717601	307.783062363951	9849.05799564643	5	NA	55800	61380
switch_06h	20151204.5.11.0:BBBBT	20151204	5	11	1	3060	2880	35.4188400068198	0.000181211785601792	NA	NA	NA	NA	19620	29340
switch_06h	20151204.5.11.0:BBBTB	20151204	5	11	1	2700	2880	68.814436742043	7.01585436112309e-05	NA	NA	NA	NA	20700	29880
switch_06h	20151204.5.11.0:BBBTT	20151204	5	11	1	2160	2700	67.3498867036048	0.000195824809213879	NA	NA	NA	NA	20700	29700
switch_06h	20151204.5.11.0:BBTB	20151204	5	11	1	2520	3240	130.475812404597	9.7142335639565e-05	NA	NA	NA	NA	15120	22140
switch_06h	20151204.5.11.0:BBTTB	20151204	5	11	1	2520	2700	64.2303218119854	0.000146555675105242	NA	NA	NA	NA	20160	28260
switch_06h	20151204.5.11.0:BBTTT	20151204	5	11	1	1980	2340	52.2387715816471	0.000185166829484443	NA	NA	NA	NA	20160	28620
switch_06h	20151204.5.12.0:BBB	20151204	5	12	1	Inf	Inf	16.2092486651658	9.6674243905163e-05	NA	NA	NA	NA	14400	21600
switch_06h	20151204.5.12.0:BBBBBBB	20151204	5	12	2	1980	2520	-27.3994107605277	0.000108047145357439	6.03853651185806	48.3082920948645	3	NA	57240	64080
switch_06h	20151204.5.12.0:BBBBBBT	20151204	5	12	2	2340	2160	73.3961780533204	0.000108047145357439	6.03853651185806	48.3082920948645	3	NA	57240	64800
switch_06h	20151204.5.12.0:BBBBBT	20151204	5	12	2	2160	3420	147.153212127666	0.00010999773201378	12.0770730237161	48.3082920948645	2	NA	50940	57780
switch_06h	20151204.5.12.0:BBBBTBB	20151204	5	12	2	1440	1440	67.8310409102004	0.000136221813733882	6.03853651185806	48.3082920948645	3	NA	54180	60660
switch_06h	20151204.5.12.0:BBBBTBT	20151204	5	12	2	1440	1080	88.802855952022	0.000129269267700681	6.03853651185806	48.3082920948645	3	NA	54180	61380
switch_06h	20151204.5.12.0:BBBBTTB	20151204	5	12	2	2700	NA	120.791033707048	0.000172896914697648	6.03853651185806	48.3082920948645	3	NA	54360	61920
switch_06h	20151204.5.12.0:BBTB	20151204	5	12	1	Inf	Inf	55.1734189449437	0.000141537560303856	NA	NA	NA	NA	19800	41760
switch_06h	20151204.5.12.0:BBTT	20151204	5	12	1	Inf	Inf	41.2953292714666	0.00012294642514699	NA	NA	NA	NA	19800	44280
switch_06h	20151204.5.12.0:BTBB	20151204	5	12	1	12600	12420	42.9224672860124	0.000149479934468756	NA	NA	NA	NA	20160	39600
switch_06h	20151204.5.12.0:BTBT	20151204	5	12	1	11340	10980	85.6272277184386	0.000154560989363805	NA	NA	NA	NA	20160	37980
switch_06h	20151204.5.12.0:BTTB	20151204	5	12	1	Inf	Inf	53.91843157324	0.00020096365877289	NA	NA	NA	NA	20520	40860
switch_06h	20151204.5.12.0:BTTT	20151204	5	12	1	NA	NA	58.3712014878948	0.000102716126262498	NA	NA	NA	NA	20520	39240
switch_06h	20151204.5.14.0:BBBB	20151204	5	14	1	5220	6480	53.9993119868574	0.00015719979719986	NA	NA	NA	NA	19260	31860
switch_06h	20151204.5.14.0:BBBBBBBBB	20151204	5	14	2	1260	1080	250.957114059308	0.000122491726091312	507.042445741995	8112.67913187192	4	NA	56700	62820
switch_06h	20151204.5.14.0:BBBBBBBBT	20151204	5	14	2	1080	900	190.943257139478	0.000128221080230372	507.042445741995	8112.67913187192	4	NA	56700	63360
switch_06h	20151204.5.14.0:BBBBBBBTB	20151204	5	14	2	900	720	287.06046045341	9.92213046022262e-05	507.042445741995	8112.67913187192	4	NA	56520	61920
switch_06h	20151204.5.14.0:BBBBBBBTT	20151204	5	14	2	900	720	273.209220881932	0.000175661240209218	507.042445741995	8112.67913187192	4	NA	56520	62820
switch_06h	20151204.5.14.0:BBBBBBTB	20151204	5	14	2	1620	2340	442.332573089706	6.22645078051293e-05	1014.08489148399	8112.67913187192	3	NA	52920	63900
switch_06h	20151204.5.14.0:BBBBBBTT	20151204	5	14	2	1800	900	397.537414133634	9.18780901806389e-05	1014.08489148399	8112.67913187192	3	NA	52920	59220
switch_06h	20151204.5.14.0:BBBT	20151204	5	14	1	3780	4140	58.9388264490307	0.000135758293234256	NA	NA	NA	NA	19260	29520
switch_06h	20151204.5.14.0:BBTB	20151204	5	14	1	5940	7200	81.6291063502465	0.000115566555925272	NA	NA	NA	NA	17640	32400
switch_06h	20151204.5.14.0:BBTT	20151204	5	14	1	2160	2880	64.991566325421	0.000138690515786463	NA	NA	NA	NA	17640	26640
switch_06h	20151204.5.14.0:BTBB	20151204	5	14	1	5940	NA	56.6683199287074	0.000100692876478486	NA	NA	NA	NA	18360	32580
switch_06h	20151204.5.14.0:BTBT	20151204	5	14	1	5400	NA	66.0925582445671	8.21385162189322e-05	NA	NA	NA	NA	18360	31320
switch_06h	20151204.5.2.0:BBBBB	20151204	5	2	1	3960	4860	56.8482922079301	0.0001327695997401	NA	NA	NA	NA	18900	29160
switch_06h	20151204.5.2.0:BBBBBBBBBBB	20151204	5	2	2	1260	1080	163.735596538193	0.000151749632868006	293.984302345223	9407.49767504715	5	NA	55080	61740
switch_06h	20151204.5.2.0:BBBBBBBBBBT	20151204	5	2	2	1620	1440	189.18758538297	0.000132822039024117	293.984302345223	9407.49767504715	5	NA	55080	61740
switch_06h	20151204.5.2.0:BBBBBBBBBTB	20151204	5	2	2	1620	2160	212.538967667809	0.000143323123041759	293.984302345223	9407.49767504715	5	NA	56700	64800
switch_06h	20151204.5.2.0:BBBBBBBBBTT	20151204	5	2	2	1800	2700	146.789902124239	0.000177933195647655	293.984302345223	9407.49767504715	5	NA	56700	66060
switch_06h	20151204.5.2.0:BBBBBBBBTBB	20151204	5	2	2	1440	720	135.158620611178	0.000162602876839025	293.984302345223	9407.49767504715	5	NA	54000	59760
switch_06h	20151204.5.2.0:BBBBBBBBTBT	20151204	5	2	2	NA	NA	197.547733561452	0.000164425197466215	293.984302345223	9407.49767504715	5	NA	54000	58680
switch_06h	20151204.5.2.0:BBBBT	20151204	5	2	1	4500	5400	55.4451872884517	0.000110180470559926	NA	NA	NA	NA	18900	31140
switch_06h	20151204.5.2.0:BBBTB	20151204	5	2	1	1800	1620	71.4041513613649	0.000146079381701468	NA	NA	NA	NA	19080	24840
switch_06h	20151204.5.2.0:BBBTT	20151204	5	2	1	3600	3600	75.8598387296693	0.000156868939096686	NA	NA	NA	NA	19080	27180
switch_06h	20151204.5.2.0:BBTBB	20151204	5	2	1	4320	4140	46.975077076722	0.000136663877937368	NA	NA	NA	NA	17820	28260
switch_06h	20151204.5.2.0:BBTBT	20151204	5	2	1	NA	NA	51.3506123982761	0.000119551427323637	NA	NA	NA	NA	17820	27900
switch_06h	20151204.5.3.0:BBBB	20151204	5	3	1	1800	2160	49.394539638191	0.000110928358824619	NA	NA	NA	NA	21060	27180
switch_06h	20151204.5.3.0:BBBBBBBBBB	20151204	5	3	2	1800	2160	191.298831375165	0.000217363337555821	213.013597928424	3408.21756685479	4	NA	54720	60840
switch_06h	20151204.5.3.0:BBBBBBBBBT	20151204	5	3	2	1800	1980	223.81041096941	0.000162762081930462	213.013597928424	3408.21756685479	4	NA	54720	58140
switch_06h	20151204.5.3.0:BBBBBBBBTB	20151204	5	3	2	2160	2520	213.772037212007	0.000153816029086847	213.013597928424	3408.21756685479	4	NA	54540	58860
switch_06h	20151204.5.3.0:BBBBBBBBTT	20151204	5	3	2	1440	1620	162.199067754602	0.000125037380651369	213.013597928424	3408.21756685479	4	NA	54540	59940
switch_06h	20151204.5.3.0:BBBBBBBTBB	20151204	5	3	2	1080	1260	146.748491703345	9.64948815378277e-05	213.013597928424	3408.21756685479	4	NA	55620	63540
switch_06h	20151204.5.3.0:BBBT	20151204	5	3	1	1620	1260	55.4188258415032	0.000110928358824619	NA	NA	NA	NA	21060	26820
switch_06h	20151204.5.3.0:BBTB	20151204	5	3	1	2160	2520	48.6950572922012	0.000142409881493943	NA	NA	NA	NA	19800	28620
switch_06h	20151204.5.3.0:BBTT	20151204	5	3	1	2700	3240	66.9665003142934	0.000141059324146499	NA	NA	NA	NA	19800	30420
switch_06h	20151204.5.3.0:BTBB	20151204	5	3	1	5220	NA	37.4372954308731	9.62959949693796e-05	NA	NA	NA	NA	20520	29700
switch_06h	20151204.5.3.0:BTBT	20151204	5	3	1	NA	NA	50.4056211465792	5.31502434220992e-05	NA	NA	NA	NA	20520	28800
switch_06h	20151204.5.3.0:BTTB	20151204	5	3	1	NA	NA	51.458750170023	8.2277634724615e-05	NA	NA	NA	NA	20340	27540
switch_06h	20151204.5.4.0:BBB	20151204	5	4	1	3600	4500	117.480007845932	9.68009629010071e-05	NA	NA	NA	NA	16200	22680
switch_06h	20151204.5.4.0:BBBBBBBB	20151204	5	4	2	1620	1620	206.572363683894	0.000100375122484293	606.537532215257	9704.60051544411	4	NA	56700	63900
switch_06h	20151204.5.4.0:BBBBBBBT	20151204	5	4	2	1440	2160	150.002437039791	0.000161781797839239	606.537532215257	9704.60051544411	4	NA	56700	67500
switch_06h	20151204.5.4.0:BBBBBBTB	20151204	5	4	2	900	540	252.225874993128	0.000135812957526256	606.537532215257	9704.60051544411	4	NA	55440	61740
switch_06h	20151204.5.4.0:BBBBBBTT	20151204	5	4	2	900	540	261.141243099726	0.000134007997254337	606.537532215257	9704.60051544411	4	NA	55440	61560
switch_06h	20151204.5.4.0:BBBBBTBBB	20151204	5	4	2	1260	900	170.233635745981	0.000131791493310692	303.268766107628	9704.60051544411	5	NA	57600	63540
switch_06h	20151204.5.4.0:BBBBBTBBT	20151204	5	4	2	1260	1080	172.207480444765	0.000131791493310692	303.268766107628	9704.60051544411	5	NA	57600	64260
switch_06h	20151204.5.4.0:BBBBBTBT	20151204	5	4	2	1080	NA	409.762595168185	0.000134789380540116	606.537532215257	9704.60051544411	4	NA	52920	59220
switch_06h	20151204.5.4.0:BBT	20151204	5	4	1	4500	4500	116.529298076195	8.19972097789215e-05	NA	NA	NA	NA	16200	31500
switch_06h	20151204.5.4.0:BTBB	20151204	5	4	1	2520	2520	92.7394710295842	0.000167440380582506	NA	NA	NA	NA	18720	25560
switch_06h	20151204.5.4.0:BTBT	20151204	5	4	1	4140	4320	79.9373809911015	0.000135924910820107	NA	NA	NA	NA	18720	27180
switch_06h	20151204.5.4.0:BTTB	20151204	5	4	1	NA	NA	77.3654045253998	0.000163534072844494	NA	NA	NA	NA	17280	21960
switch_06h	20151204.5.5.0:BBB	20151204	5	5	1	3780	4500	78.0007440905619	8.6053365797762e-05	NA	NA	NA	NA	12960	21600
switch_06h	20151204.5.5.0:BBBBBBBBB	20151204	5	5	2	1080	1260	287.157148845434	0.000184989378509849	631.210389565158	10099.3662330425	4	NA	55440	60840
switch_06h	20151204.5.5.0:BBBBBBBBT	20151204	5	5	2	1260	900	321.564289081725	0.000120933937618951	631.210389565158	10099.3662330425	4	NA	55440	60120
switch_06h	20151204.5.5.0:BBBBBBBTB	20151204	5	5	2	900	360	316.098297423412	0.000109173605483633	631.210389565158	10099.3662330425	4	NA	55980	63000
switch_06h	20151204.5.5.0:BBBBBBBTT	20151204	5	5	2	1260	360	267.555148037912	0.000155559062932771	631.210389565158	10099.3662330425	4	NA	55980	61740
switch_06h	20151204.5.5.0:BBBBBBTB	20151204	5	5	2	2160	2160	602.985595532502	7.77449271573848e-05	1262.42077913032	10099.3662330425	3	NA	51120	59400
switch_06h	20151204.5.5.0:BBTB	20151204	5	5	1	1800	2160	77.8015977605245	0.000107982913770281	NA	NA	NA	NA	21600	27000
switch_06h	20151204.5.5.0:BBTT	20151204	5	5	1	1800	1980	63.0088776260171	0.000107982913770281	NA	NA	NA	NA	21600	27180
switch_06h	20151204.5.5.0:BTBB	20151204	5	5	1	4140	3960	87.5144067522586	9.48410866729789e-05	NA	NA	NA	NA	19440	30960
switch_06h	20151204.5.5.0:BTBT	20151204	5	5	1	4500	4860	72.9321382345033	0.000125580448555397	NA	NA	NA	NA	19440	29700
switch_06h	20151204.5.5.0:BTTB	20151204	5	5	1	3420	3240	85.6319755772159	0.000137558340719302	NA	NA	NA	NA	19980	28620
switch_06h	20151204.5.6.0:BBBB	20151204	5	6	1	1440	1620	126.392794648159	0.000150593700569259	NA	NA	NA	NA	18360	22320
switch_06h	20151204.5.6.0:BBBBBBBBBB	20151204	5	6	2	900	1800	317.093826072004	7.9451213130263e-05	594.991122600358	9519.85796160573	4	NA	51840	61020
switch_06h	20151204.5.6.0:BBBBBBBBBT	20151204	5	6	2	900	1260	290.844494049531	0.000115384495799453	594.991122600358	9519.85796160573	4	NA	51840	59220
switch_06h	20151204.5.6.0:BBBBBBBBTBB	20151204	5	6	2	1080	900	133.502675653874	0.0001163369662881	297.495561300179	9519.85796160573	5	NA	56520	63720
switch_06h	20151204.5.6.0:BBBBBBBBTBT	20151204	5	6	2	1260	1080	172.114492773267	0.0001204983687892	297.495561300179	9519.85796160573	5	NA	56520	64800
switch_06h	20151204.5.6.0:BBBBBBBBTT	20151204	5	6	2	1080	720	235.870502970318	0.000145717655989609	594.991122600358	9519.85796160573	4	NA	51300	57600
switch_06h	20151204.5.6.0:BBBT	20151204	5	6	1	1620	1980	88.2345151546626	0.000117784504882469	NA	NA	NA	NA	18360	23580
switch_06h	20151204.5.6.0:BBTB	20151204	5	6	1	3240	2880	115.887248029972	0.000137583105939812	NA	NA	NA	NA	16740	21600
switch_06h	20151204.5.6.0:BBTT	20151204	5	6	1	3600	3420	92.5857295284032	0.000144418952526035	NA	NA	NA	NA	16740	21960
switch_06h	20151204.5.7.0:BBBB	20151204	5	7	1	9720	Inf	32.250681016362	7.27192098845061e-05	NA	NA	NA	NA	18000	43200
switch_06h	20151204.5.7.0:BBBBBBB	20151204	5	7	2	2340	3060	69.1304441884758	0.00012966024914812	30.7402957584394	245.922366067515	3	NA	55620	64620
switch_06h	20151204.5.7.0:BBBBBBT	20151204	5	7	2	1800	1980	75.4325334847631	0.000125463498070657	30.7402957584394	245.922366067515	3	NA	55620	63000
switch_06h	20151204.5.7.0:BBBBBT	20151204	5	7	2	1440	1980	164.446490629777	0.00010025256106861	61.4805915168788	245.922366067515	2	NA	49500	58680
switch_06h	20151204.5.7.0:BBBBTBB	20151204	5	7	2	1800	2880	76.338722725362	0.000108907875331963	30.7402957584394	245.922366067515	3	NA	57240	64980
switch_06h	20151204.5.7.0:BBBBTBT	20151204	5	7	2	1980	2340	86.8806137561934	0.000108907875331963	30.7402957584394	245.922366067515	3	NA	57240	64980
switch_06h	20151204.5.7.0:BBBBTTB	20151204	5	7	2	1800	NA	140.067728751166	0.000134860540094283	30.7402957584394	245.922366067515	3	NA	54900	60840
switch_06h	20151204.5.7.0:BBBT	20151204	5	7	1	11520	Inf	63.3385727016898	7.69823560340908e-05	NA	NA	NA	NA	18000	46080
switch_06h	20151204.5.7.0:BBTB	20151204	5	7	1	5760	7020	79.945069632109	0.000101482641242702	NA	NA	NA	NA	18180	31860
switch_06h	20151204.5.7.0:BBTT	20151204	5	7	1	7200	6660	65.5416554985429	0.000130497703643339	NA	NA	NA	NA	18180	34380
switch_06h	20151204.5.7.0:BTBB	20151204	5	7	1	6300	7740	53.0353944866718	9.10574529593749e-05	NA	NA	NA	NA	20520	33840
switch_06h	20151204.5.7.0:BTBT	20151204	5	7	1	7740	7560	46.0184428928429	0.000188007707987189	NA	NA	NA	NA	20520	34560
switch_06h	20151204.5.7.0:BTTB	20151204	5	7	1	6300	6300	79.753750899059	0.000108453730529315	NA	NA	NA	NA	19620	32040
switch_06h	20151204.5.8.0:BBBBB	20151204	5	8	1	1440	5220	64.4339003108439	0.00017026995624655	NA	NA	NA	NA	19440	25560
switch_06h	20151204.5.8.0:BBBBBBBBBBB	20151204	5	8	2	1080	360	176.870260436301	0.000105952630610354	433.545323904434	6936.72518247095	4	NA	54900	62460
switch_06h	20151204.5.8.0:BBBBBBBBBBT	20151204	5	8	2	1260	1080	189.073889609012	0.000120093042150799	433.545323904434	6936.72518247095	4	NA	54900	61740
switch_06h	20151204.5.8.0:BBBBBBBBBTB	20151204	5	8	2	900	360	296.275422636623	0.000143454533759491	433.545323904434	6936.72518247095	4	NA	54360	59580
switch_06h	20151204.5.8.0:BBBBBBBBBTT	20151204	5	8	2	900	540	255.710754923191	0.000104535031450188	433.545323904434	6936.72518247095	4	NA	54360	60660
switch_06h	20151204.5.8.0:BBBBBBBBTBB	20151204	5	8	2	900	360	254.667327701669	0.000157622205577845	433.545323904434	6936.72518247095	4	NA	54000	60840
switch_06h	20151204.5.8.0:BBBBT	20151204	5	8	1	4320	2520	51.2972026326359	0.000176629756002199	NA	NA	NA	NA	19440	29340
switch_06h	20151204.5.8.0:BBBTB	20151204	5	8	1	3780	4680	21.0731361281488	0.000152499521136319	NA	NA	NA	NA	20160	28800
switch_06h	20151204.5.8.0:BBBTT	20151204	5	8	1	3420	3600	49.8624719923571	0.000144252987952728	NA	NA	NA	NA	20160	28080
switch_06h	20151204.5.8.0:BBTBB	20151204	5	8	1	2520	0	18.6392826285114	0.000126934873099167	NA	NA	NA	NA	21240	27000
switch_08h	20180206.0.1.0:1BBB	20180206	0	1	1	3780	3960	2.1996751611401	0.000133918792305856	NA	NA	NA	NA	18000	27540
switch_08h	20180206.0.1.0:1BBBBBBBBBB	20180206	0	1	2	1440	2520	73.3449690167028	0.000137758530862522	130.805467402488	4185.77495687961	5	NA	60480	66420
switch_08h	20180206.0.1.0:1BBBBBBBBBT	20180206	0	1	2	1620	1980	57.2313065458108	0.000158887653655585	130.805467402488	4185.77495687961	5	NA	60480	65520
switch_08h	20180206.0.1.0:1BBBBBBBBTBB	20180206	0	1	2	2160	2160	29.8656744448804	0.000154251404144618	65.4027337012439	4185.77495687961	6	NA	64440	72540
switch_08h	20180206.0.1.0:1BBBBBBBBTBT	20180206	0	1	2	1980	1800	27.4843981617978	0.000154251404144618	65.4027337012439	4185.77495687961	6	NA	64440	71460
switch_08h	20180206.0.1.0:1BBBBBBBBTTB	20180206	0	1	2	1440	1080	31.6564181455002	0.000161052579985424	65.4027337012439	4185.77495687961	6	NA	64800	69660
switch_08h	20180206.0.1.0:1BBT	20180206	0	1	1	3600	3420	-9.33565050069348	0.000148017678178695	NA	NA	NA	NA	18000	26100
switch_08h	20180206.0.1.0:1BTB	20180206	0	1	1	1440	1080	60.3667649179785	0.000112135060720541	NA	NA	NA	NA	18180	26280
switch_08h	20180206.0.1.0:1BTT	20180206	0	1	1	1800	1620	14.0065588143491	0.00014655684011866	NA	NA	NA	NA	18180	25200
switch_08h	20180206.0.12.0:1BBBB	20180206	0	12	1	2160	2160	10.5330787124282	0.000139899736857404	NA	NA	NA	NA	21420	28260
switch_08h	20180206.0.12.0:1BBBBBBBBBBB	20180206	0	12	2	1800	1800	8.83589337345365	0.000134629064469084	64.2403511853937	2055.6912379326	5	NA	63900	71100
switch_08h	20180206.0.12.0:1BBBBBBBBBBT	20180206	0	12	2	1440	900	20.1664226120935	0.000141755767860756	64.2403511853937	2055.6912379326	5	NA	63900	70560
switch_08h	20180206.0.12.0:1BBBBBBBBBTB	20180206	0	12	2	1980	1800	40.4193371252478	0.000162568395917468	64.2403511853937	2055.6912379326	5	NA	63540	71820
switch_08h	20180206.0.12.0:1BBBBBBBBBTT	20180206	0	12	2	2160	3060	30.0310502259006	0.000103497098409041	64.2403511853937	2055.6912379326	5	NA	63540	71640
switch_08h	20180206.0.12.0:1BBBBBBBBTBB	20180206	0	12	2	1800	1620	20.7178416345082	0.000161504583580692	64.2403511853937	2055.6912379326	5	NA	62100	65700
switch_08h	20180206.0.12.0:1BBBBBBBBTBT	20180206	0	12	2	1440	1260	53.9514733680734	0.000172851532260108	64.2403511853937	2055.6912379326	5	NA	62100	65880
switch_08h	20180206.0.12.0:1BBBT	20180206	0	12	1	2340	2700	19.0235259206053	0.000139899736857404	NA	NA	NA	NA	21420	28800
switch_08h	20180206.0.12.0:1BBT	20180206	0	12	1	2520	2880	8.3860498885818	0.000148195746091459	NA	NA	NA	NA	16380	21600
switch_08h	20180206.0.12.0:1BTB	20180206	0	12	1	3420	3420	25.9602648855545	0.000129005270374867	NA	NA	NA	NA	17640	26820
switch_08h	20180206.0.12.0:1BTT	20180206	0	12	1	1980	1620	34.430950222081	0.00014810474076392	NA	NA	NA	NA	17640	24660
switch_08h	20180206.0.13.0:1BBBBB	20180206	0	13	1	1980	3060	-0.616965626468135	7.9431183380303e-05	NA	NA	NA	NA	20520	30240
switch_08h	20180206.0.13.0:1BBBBBBBBBBB	20180206	0	13	2	1800	2160	51.0089357119234	7.81955878719521e-05	120.688690566713	3862.03809813482	5	NA	61740	70740
switch_08h	20180206.0.13.0:1BBBBBBBBBBT	20180206	0	13	2	1620	1260	56.3298576462466	9.67756688677132e-05	120.688690566713	3862.03809813482	5	NA	61740	70560
switch_08h	20180206.0.13.0:1BBBBBBBBBTB	20180206	0	13	2	1440	1620	25.1406836049132	0.000122127280573703	120.688690566713	3862.03809813482	5	NA	60480	68580
switch_08h	20180206.0.13.0:1BBBBBBBBBTT	20180206	0	13	2	1440	1440	48.971142787165	0.000113664485333619	120.688690566713	3862.03809813482	5	NA	60480	67500
switch_08h	20180206.0.13.0:1BBBBBBBBTBBB	20180206	0	13	2	1620	1800	36.3594490186718	0.000132470847633655	60.3443452833566	3862.03809813482	6	NA	63360	70920
switch_08h	20180206.0.13.0:1BBBBBBBBTBBT	20180206	0	13	2	2340	2520	34.0989172834426	0.000180808143220838	60.3443452833566	3862.03809813482	6	NA	63360	71100
switch_08h	20180206.0.13.0:1BBBBBBBBTBTB	20180206	0	13	2	NA	NA	38.7263367537189	0.000162008950316243	60.3443452833566	3862.03809813482	6	NA	63540	69660
switch_08h	20180206.0.13.0:1BBBBT	20180206	0	13	1	1620	2340	16.5306164086285	0.000119917411610687	NA	NA	NA	NA	20520	31140
switch_08h	20180206.0.13.0:1BBBTB	20180206	0	13	1	1800	1620	15.3857309375805	5.60295902189737e-05	NA	NA	NA	NA	20700	28980
switch_08h	20180206.0.13.0:1BBBTT	20180206	0	13	1	1980	2340	19.9760417796494	0.000103783111901892	NA	NA	NA	NA	20700	30600
switch_08h	20180206.0.13.0:1BBTBB	20180206	0	13	1	3420	2700	22.5306071516363	0.000132641660788359	NA	NA	NA	NA	19080	27540
switch_08h	20180206.0.13.0:1BBTBT	20180206	0	13	1	3600	3420	13.9129693980696	0.000157970323412237	NA	NA	NA	NA	19080	27180
switch_08h	20180206.0.13.0:1BBTTB	20180206	0	13	1	NA	NA	-0.397832843142334	0.000162902034156782	NA	NA	NA	NA	18720	25560
switch_08h	20180206.0.14.0:1BB	20180206	0	14	1	6120	7020	59.7567310420001	7.18179591560121e-05	NA	NA	NA	NA	18000	23400
switch_08h	20180206.0.14.0:1BBBBBB	20180206	0	14	2	2160	1980	249.540950253795	0.000123881491244048	705.061937008636	5640.49549606909	3	NA	60840	64980
switch_08h	20180206.0.14.0:1BBBBBT	20180206	0	14	2	1980	2520	185.714028485514	0.000125878542363542	705.061937008636	5640.49549606909	3	NA	60840	66240
switch_08h	20180206.0.14.0:1BBBBTBB	20180206	0	14	2	2340	2340	120.422279474701	0.000135701296148099	352.530968504318	5640.49549606909	4	NA	64800	73620
switch_08h	20180206.0.14.0:1BBBBTBT	20180206	0	14	2	1980	2340	137.553197715806	0.000135701296148099	352.530968504318	5640.49549606909	4	NA	64800	72540
switch_08h	20180206.0.14.0:1BBBBTT	20180206	0	14	2	1800	1800	176.43081772289	0.000152005818322081	705.061937008636	5640.49549606909	3	NA	59760	65160
switch_08h	20180206.0.14.0:1BT	20180206	0	14	1	6300	6660	58.2163978785698	8.98194289413791e-05	NA	NA	NA	NA	18000	22500
switch_08h	20180206.0.14.0:1TBB	20180206	0	14	1	6120	6480	31.1715383462093	7.34497027471014e-05	NA	NA	NA	NA	21600	36000
switch_08h	20180206.0.14.0:1TBT	20180206	0	14	1	5580	6120	16.7915866353887	7.34497027471014e-05	NA	NA	NA	NA	21600	32400
switch_08h	20180206.0.14.0:1TTB	20180206	0	14	1	5400	5580	-15.1570615760873	0.000140867240384902	NA	NA	NA	NA	18360	27000
switch_08h	20180206.0.15.0:1BBBB	20180206	0	15	1	1440	1980	34.4293451181075	8.38316769322852e-05	NA	NA	NA	NA	20160	30420
switch_08h	20180206.0.15.0:1BBBBBBBBBB	20180206	0	15	2	1260	1080	81.9572588467342	0.000119726639872978	144.362045778885	4619.58546492431	5	NA	63180	69120
switch_08h	20180206.0.15.0:1BBBBBBBBBT	20180206	0	15	2	1080	900	81.9544536388058	0.000153106828702967	144.362045778885	4619.58546492431	5	NA	63180	69480
switch_08h	20180206.0.15.0:1BBBBBBBBTB	20180206	0	15	2	1440	1260	54.0874416273225	0.000148337177220831	144.362045778885	4619.58546492431	5	NA	63000	68040
switch_08h	20180206.0.15.0:1BBBBBBBBTT	20180206	0	15	2	1260	900	71.9200546000123	0.000163198907615291	144.362045778885	4619.58546492431	5	NA	63000	67500
switch_08h	20180206.0.15.0:1BBBBBBBTBB	20180206	0	15	2	1260	1080	104.811779041556	0.000175011846135197	144.362045778885	4619.58546492431	5	NA	63720	68760
switch_08h	20180206.0.15.0:1BBBBBBBTBT	20180206	0	15	2	NA	360	85.4927335391231	0.000126835493314425	144.362045778885	4619.58546492431	5	NA	63720	68940
switch_08h	20180206.0.15.0:1BBBT	20180206	0	15	1	1800	1980	45.5944286826251	0.000123244093481578	NA	NA	NA	NA	20160	28980
switch_08h	20180206.0.15.0:1BBTB	20180206	0	15	1	1980	3240	26.2851593419196	0.00011658815568801	NA	NA	NA	NA	20700	32400
switch_08h	20180206.0.15.0:1BBTT	20180206	0	15	1	1800	2520	17.4024536561862	0.000137819684834256	NA	NA	NA	NA	20700	30780
switch_08h	20180206.0.15.0:1BTBB	20180206	0	15	1	1800	1620	31.516322952975	0.000102908143646111	NA	NA	NA	NA	18360	27540
switch_08h	20180206.0.15.0:1BTBT	20180206	0	15	1	2520	2340	30.5765780839108	0.000101421816767462	NA	NA	NA	NA	18360	27900
switch_08h	20180206.0.16.0:1BBBB	20180206	0	16	1	4500	4140	-10.4267528597531	0.000159672615499155	NA	NA	NA	NA	18180	27180
switch_08h	20180206.0.16.0:1BBBBBBBBBBB	20180206	0	16	2	1980	3060	42.5801673037074	0.000107102217393139	149.647692844162	4788.72617101318	5	NA	62100	71460
switch_08h	20180206.0.16.0:1BBBBBBBBBBT	20180206	0	16	2	1800	1260	63.5522495796296	0.00015515573217385	149.647692844162	4788.72617101318	5	NA	62100	68040
switch_08h	20180206.0.16.0:1BBBBBBBBBTB	20180206	0	16	2	1440	1260	43.9821706195105	0.000119483678109063	149.647692844162	4788.72617101318	5	NA	61560	68760
switch_08h	20180206.0.16.0:1BBBBBBBBBTT	20180206	0	16	2	1260	1080	66.5039883122844	0.000145668892488583	149.647692844162	4788.72617101318	5	NA	61560	67860
switch_08h	20180206.0.16.0:1BBBBBBBBTBB	20180206	0	16	2	1260	900	40.4701445250119	0.000171087485899183	149.647692844162	4788.72617101318	5	NA	61740	67320
switch_08h	20180206.0.16.0:1BBBT	20180206	0	16	1	4320	4500	17.6346944324347	0.000121279179854885	NA	NA	NA	NA	18180	28980
switch_08h	20180206.0.16.0:1BBTB	20180206	0	16	1	4320	3960	-9.58938004569551	0.000158978668890488	NA	NA	NA	NA	18000	23400
switch_08h	20180206.0.16.0:1BBTT	20180206	0	16	1	3960	3420	-15.4757494258303	0.000154639197645916	NA	NA	NA	NA	18000	22860
switch_08h	20180206.0.18.0:1BBBB	20180206	0	18	1	5940	Inf	-16.7039322685041	9.25920810807333e-05	NA	NA	NA	NA	15840	28800
switch_08h	20180206.0.18.0:1BBBBBBBBBB	20180206	0	18	2	1980	1800	15.4139244414329	7.59021420429886e-05	70.576849140169	2258.45917248541	5	NA	63540	75780
switch_08h	20180206.0.18.0:1BBBBBBBBBT	20180206	0	18	2	2520	3780	4.67087658281223	0.000111183612623943	70.576849140169	2258.45917248541	5	NA	63540	74160
switch_08h	20180206.0.18.0:1BBBBBBBBT	20180206	0	18	2	1260	2160	38.1936058293372	0.000107636458807817	141.153698280338	2258.45917248541	4	NA	57960	65880
switch_08h	20180206.0.18.0:1BBBBBBBTBB	20180206	0	18	2	1440	1080	29.849982197637	0.000163547052686947	70.576849140169	2258.45917248541	5	NA	63000	68940
switch_08h	20180206.0.18.0:1BBBBBBBTBT	20180206	0	18	2	1620	1800	41.5547500036393	0.00019265232224035	70.576849140169	2258.45917248541	5	NA	63000	68940
switch_08h	20180206.0.18.0:1BBBBBBBTTB	20180206	0	18	2	1800	1620	30.4381284922456	0.000186420424944347	70.576849140169	2258.45917248541	5	NA	63000	69300
switch_08h	20180206.0.18.0:1BBBT	20180206	0	18	1	6840	7380	29.1966742852198	0.000130667872988174	NA	NA	NA	NA	15840	22320
switch_08h	20180206.0.18.0:1BBTBB	20180206	0	18	1	6840	6480	18.7988230543234	0.000142706673920589	NA	NA	NA	NA	21600	34560
switch_08h	20180206.0.18.0:1BBTBT	20180206	0	18	1	7020	6840	25.4900869619885	0.000142706673920589	NA	NA	NA	NA	21600	33840
switch_08h	20180206.0.18.0:1BBTTB	20180206	0	18	1	6120	5580	7.88391513285931	0.000154945458605375	NA	NA	NA	NA	20880	32220
switch_08h	20180206.0.18.0:1BBTTT	20180206	0	18	1	6120	5760	15.4993675677455	0.000154945458605375	NA	NA	NA	NA	20880	31140
switch_08h	20180206.0.19.0:1BBBB	20180206	0	19	1	1800	1800	13.868716968879	0.000136634359546079	NA	NA	NA	NA	18900	25560
switch_08h	20180206.0.19.0:1BBBT	20180206	0	19	1	3060	2880	13.9697345939849	0.000143507107143158	NA	NA	NA	NA	18900	26280
switch_08h	20180206.0.19.0:1BBTB	20180206	0	19	1	1800	1980	12.7346347762577	0.000163860463771461	NA	NA	NA	NA	18540	24840
switch_08h	20180206.0.19.0:1BBTT	20180206	0	19	1	5400	NA	5.79954792635496	0.000161899882164304	NA	NA	NA	NA	18540	28980
switch_08h	20180206.0.19.0:1BTBB	20180206	0	19	1	3420	3060	12.460992111291	0.000153137330189074	NA	NA	NA	NA	19260	27360
switch_08h	20180206.0.19.0:1BTBT	20180206	0	19	1	NA	NA	5.05885674332964	0.00015163481156892	NA	NA	NA	NA	19260	27000
switch_08h	20180206.0.2.0:1BBBBB	20180206	0	2	1	2880	2880	3.15349346837672	9.48980966041145e-05	NA	NA	NA	NA	19440	28080
switch_08h	20180206.0.2.0:1BBBBBBBBBBBB	20180206	0	2	2	1620	1260	26.4858553899429	0.000143010475015989	110.414109813417	7066.50302805869	6	NA	63000	68400
switch_08h	20180206.0.2.0:1BBBBBBBBBBBT	20180206	0	2	2	1980	1980	21.223570539268	0.000170019932278098	110.414109813417	7066.50302805869	6	NA	63000	69840
switch_08h	20180206.0.2.0:1BBBBBBBBBBTB	20180206	0	2	2	1620	1260	36.2150583223533	0.000139747604619206	110.414109813417	7066.50302805869	6	NA	62640	68760
switch_08h	20180206.0.2.0:1BBBBBBBBBBTT	20180206	0	2	2	1980	1800	27.5290180267584	0.000162782169041575	110.414109813417	7066.50302805869	6	NA	62640	68580
switch_08h	20180206.0.2.0:1BBBBBBBBBTBB	20180206	0	2	2	1440	900	41.932588132643	0.000121795875199751	110.414109813417	7066.50302805869	6	NA	64080	70560
switch_08h	20180206.0.2.0:1BBBBBBBBBTBT	20180206	0	2	2	1620	900	49.7208296176788	0.000121795875199751	110.414109813417	7066.50302805869	6	NA	64080	69120
switch_08h	20180206.0.2.0:1BBBBT	20180206	0	2	1	2340	2880	38.9780670637193	0.00012717652989514	NA	NA	NA	NA	19440	29340
switch_08h	20180206.0.2.0:1BBBTB	20180206	0	2	1	3780	3780	34.6016369153265	0.000109787966250449	NA	NA	NA	NA	19980	29520
switch_08h	20180206.0.2.0:1BBBTT	20180206	0	2	1	4680	4320	28.6096373966564	0.00017316964421054	NA	NA	NA	NA	19980	31140
switch_08h	20180206.0.2.0:1BBTBB	20180206	0	2	1	5760	5400	40.8075099962861	0.000171722801982836	NA	NA	NA	NA	19980	30420
switch_08h	20180206.0.2.0:1BBTBT	20180206	0	2	1	5580	5400	28.9359070092891	0.000196019539728736	NA	NA	NA	NA	19980	30240
switch_08h	20180206.0.20.0:1BBBBB	20180206	0	20	1	4500	5040	0.501147275467635	9.17924488696405e-05	NA	NA	NA	NA	19260	30600
switch_08h	20180206.0.20.0:1BBBBBBBBBBB	20180206	0	20	2	1800	1440	66.7487186335081	0.000112660816312274	165.68351436767	5301.87245976542	5	NA	64620	69480
switch_08h	20180206.0.20.0:1BBBBBBBBBBT	20180206	0	20	2	1800	1620	67.8816387997532	0.000112660816312274	165.68351436767	5301.87245976542	5	NA	64620	69660
switch_08h	20180206.0.20.0:1BBBBBBBBBTB	20180206	0	20	2	1800	1080	81.6471897795647	0.000143698713800081	165.68351436767	5301.87245976542	5	NA	63360	67320
switch_08h	20180206.0.20.0:1BBBBBBBBBTT	20180206	0	20	2	1440	1260	58.1792045674991	0.00014579735838923	165.68351436767	5301.87245976542	5	NA	63360	68400
switch_08h	20180206.0.20.0:1BBBBBBBBTBB	20180206	0	20	2	1800	1800	89.9149220192393	0.000138881047321011	165.68351436767	5301.87245976542	5	NA	64620	69480
switch_08h	20180206.0.20.0:1BBBBBBBBTBT	20180206	0	20	2	NA	NA	83.5554640492985	0.000138881047321011	165.68351436767	5301.87245976542	5	NA	64620	69120
switch_08h	20180206.0.20.0:1BBBBT	20180206	0	20	1	5400	6300	18.7374407498117	0.000161635989617863	NA	NA	NA	NA	19260	30240
switch_08h	20180206.0.20.0:1BBBTB	20180206	0	20	1	5040	5220	24.3017288432834	0.000157529455984175	NA	NA	NA	NA	20160	29520
switch_08h	20180206.0.20.0:1BBBTT	20180206	0	20	1	5040	5040	4.11131099582228	0.000179089739363993	NA	NA	NA	NA	20160	30780
switch_08h	20180206.0.20.0:1BBTBB	20180206	0	20	1	2880	2520	3.34905666079639	0.000161663585914492	NA	NA	NA	NA	19260	26460
switch_08h	20180206.0.20.0:1BBTBT	20180206	0	20	1	3780	NA	-10.4095120493466	0.000150736145509045	NA	NA	NA	NA	19260	27540
switch_08h	20180206.0.23.0:1BBBBB	20180206	0	23	1	3420	3600	-7.58605140135825	0.000103876509547454	NA	NA	NA	NA	19620	29880
switch_08h	20180206.0.23.0:1BBBBBBBBBBBB	20180206	0	23	2	2160	3420	23.9347873489315	0.000100992906487742	95.797994120565	6131.07162371616	6	NA	64440	75060
switch_08h	20180206.0.23.0:1BBBBBBBBBBBT	20180206	0	23	2	2160	3420	44.4730077066297	0.000100992906487742	95.797994120565	6131.07162371616	6	NA	64440	79020
switch_08h	20180206.0.23.0:1BBBBBBBBBBT	20180206	0	23	2	1440	1440	26.2637625766926	0.000119754150729148	191.59598824113	6131.07162371616	5	NA	59220	64800
switch_08h	20180206.0.23.0:1BBBBBBBBBTBB	20180206	0	23	2	1800	1800	66.9618490154053	0.00015343470061054	95.797994120565	6131.07162371616	6	NA	61740	67140
switch_08h	20180206.0.23.0:1BBBBBBBBBTBT	20180206	0	23	2	2160	1980	63.1687401906837	0.000166753781021592	95.797994120565	6131.07162371616	6	NA	61740	68220
switch_08h	20180206.0.23.0:1BBBBT	20180206	0	23	1	3420	3240	31.5926436697358	0.000123336447923879	NA	NA	NA	NA	19620	27900
switch_08h	20180206.0.23.0:1BBBTB	20180206	0	23	1	4320	4500	17.8826878528787	0.000114589904649498	NA	NA	NA	NA	19620	31680
switch_08h	20180206.0.23.0:1BBBTT	20180206	0	23	1	2520	2520	19.4713478710875	0.000137066990306938	NA	NA	NA	NA	19620	26640
switch_08h	20180206.0.23.0:1BBTBB	20180206	0	23	1	3420	2700	10.8389598489938	0.000153318316609197	NA	NA	NA	NA	19980	28620
switch_08h	20180206.0.23.0:1BBTBT	20180206	0	23	1	1800	1620	45.0781109671035	0.000148871276298418	NA	NA	NA	NA	19980	25560
switch_08h	20180206.0.25.0:1BBBBB	20180206	0	25	1	3960	4140	6.42618451840971	0.000151723511197581	NA	NA	NA	NA	21420	29520
switch_08h	20180206.0.25.0:1BBBBBBBBBBBB	20180206	0	25	2	2340	1800	50.1879677398849	0.000111650800629525	111.416038564488	3565.31323406362	5	NA	64080	71640
switch_08h	20180206.0.25.0:1BBBBBBBBBBBT	20180206	0	25	2	1980	1800	50.4838421349439	0.000111650800629525	111.416038564488	3565.31323406362	5	NA	64080	71280
switch_08h	20180206.0.25.0:1BBBBBBBBBBTB	20180206	0	25	2	2700	3780	56.4910155791763	8.56149251200033e-05	111.416038564488	3565.31323406362	5	NA	63900	75240
switch_08h	20180206.0.25.0:1BBBBBBBBBBTT	20180206	0	25	2	2700	4500	53.6126411731271	0.000169339014920579	111.416038564488	3565.31323406362	5	NA	63900	74700
switch_08h	20180206.0.25.0:1BBBBBBBBBTBB	20180206	0	25	2	1620	1440	74.6699501840498	0.00014012358467613	111.416038564488	3565.31323406362	5	NA	61020	66420
switch_08h	20180206.0.25.0:1BBBBBBBBBTBT	20180206	0	25	2	1620	1800	71.5042893205439	0.000167755424971094	111.416038564488	3565.31323406362	5	NA	61020	66420
switch_08h	20180206.0.25.0:1BBBBT	20180206	0	25	1	3780	3420	-1.10284552276028	0.000151723511197581	NA	NA	NA	NA	21420	28440
switch_08h	20180206.0.25.0:1BBBTB	20180206	0	25	1	2340	2160	4.466975527637	0.000144721627648097	NA	NA	NA	NA	20700	27720
switch_08h	20180206.0.25.0:1BBBTT	20180206	0	25	1	2340	1620	16.4743741957043	0.000165031177865258	NA	NA	NA	NA	20700	27000
switch_08h	20180206.0.25.0:1BBTBB	20180206	0	25	1	1620	1440	13.3974096132791	0.000141035446510753	NA	NA	NA	NA	20700	27180
switch_08h	20180206.0.25.0:1BBTBT	20180206	0	25	1	1620	1620	14.3106308754328	0.000182424278170706	NA	NA	NA	NA	20700	25740
switch_08h	20180206.0.26.0:1BBB	20180206	0	26	1	3420	5220	32.5244159884458	0.000108138761114609	NA	NA	NA	NA	19260	28260
switch_08h	20180206.0.26.0:1BBBBBBB	20180206	0	26	2	1980	3240	200.65431432305	8.05698041346657e-05	589.305780725146	4714.44624580116	3	NA	61020	68040
switch_08h	20180206.0.26.0:1BBBBBBT	20180206	0	26	2	1260	1800	160.587134307106	9.54515315789072e-05	589.305780725146	4714.44624580116	3	NA	61020	66240
switch_08h	20180206.0.26.0:1BBBBBTBB	20180206	0	26	2	1800	2700	146.9447524557	0.000101456906283367	294.652890362573	4714.44624580116	4	NA	61920	69120
switch_08h	20180206.0.26.0:1BBBBBTBT	20180206	0	26	2	2700	3240	146.190713534945	0.000111059378540014	294.652890362573	4714.44624580116	4	NA	61920	72360
switch_08h	20180206.0.26.0:1BBBBBTTBB	20180206	0	26	2	NA	NA	55.4685864033588	0.000198092878474199	147.326445181286	4714.44624580116	5	NA	63360	68220
switch_08h	20180206.0.26.0:1BBT	20180206	0	26	1	3960	4680	59.989103831094	0.000117785995751418	NA	NA	NA	NA	19260	28620
switch_08h	20180206.0.26.0:1BTB	20180206	0	26	1	3960	4680	27.4750073076533	0.000108619382566039	NA	NA	NA	NA	18720	26280
switch_08h	20180206.0.26.0:1BTT	20180206	0	26	1	2340	2880	52.7982770864559	0.000143653256088327	NA	NA	NA	NA	18720	22860
switch_08h	20180206.0.26.0:1TBB	20180206	0	26	1	3780	3600	35.4019372035081	0.000137148726735533	NA	NA	NA	NA	19980	27720
switch_08h	20180206.0.27.0:1BBBB	20180206	0	27	1	5760	5580	29.4334579706725	0.000142891141858556	NA	NA	NA	NA	20340	31680
switch_08h	20180206.0.27.0:1BBBBBBBBBB	20180206	0	27	2	1620	1260	68.6751615818297	0.000139442055682246	175.808120573363	5625.85985834761	5	NA	64440	72360
switch_08h	20180206.0.27.0:1BBBBBBBBBT	20180206	0	27	2	1620	1080	35.4418428468911	0.000139442055682246	175.808120573363	5625.85985834761	5	NA	64440	72900
switch_08h	20180206.0.27.0:1BBBBBBBBTB	20180206	0	27	2	2160	2340	58.0107578097038	0.000153130501976987	175.808120573363	5625.85985834761	5	NA	64440	72180
switch_08h	20180206.0.27.0:1BBBBBBBBTT	20180206	0	27	2	1620	1800	62.9487561238207	0.000153130501976987	175.808120573363	5625.85985834761	5	NA	64440	71820
switch_08h	20180206.0.27.0:1BBBBBBBTBB	20180206	0	27	2	1440	1080	98.135182975978	0.00015594512660705	175.808120573363	5625.85985834761	5	NA	63360	68220
switch_08h	20180206.0.27.0:1BBBBBBBTBT	20180206	0	27	2	1620	900	85.502377952506	0.000142212326469952	175.808120573363	5625.85985834761	5	NA	63360	69480
switch_08h	20180206.0.27.0:1BBBBBBBTTB	20180206	0	27	2	1260	720	88.2523797976329	0.000211058232226537	175.808120573363	5625.85985834761	5	NA	63180	67680
switch_08h	20180206.0.27.0:1BBBT	20180206	0	27	1	4680	4860	25.8142462422793	0.000125509056212568	NA	NA	NA	NA	20340	30600
switch_08h	20180206.0.27.0:1BBTB	20180206	0	27	1	4680	5040	24.8363859223726	0.000140906872290004	NA	NA	NA	NA	19440	30960
switch_08h	20180206.0.27.0:1BBTT	20180206	0	27	1	5580	5580	23.5646186632984	0.00013573040472504	NA	NA	NA	NA	19440	31680
switch_08h	20180206.0.27.0:1BTBB	20180206	0	27	1	2340	2880	31.5458530607974	0.000130188840253881	NA	NA	NA	NA	21060	30060
switch_08h	20180206.0.27.0:1BTBT	20180206	0	27	1	5400	4140	29.0562097359504	0.000130188840253881	NA	NA	NA	NA	21060	31140
switch_08h	20180206.0.27.0:1BTTB	20180206	0	27	1	NA	NA	18.2787523935299	0.000142968854536561	NA	NA	NA	NA	21420	30060
switch_08h	20180206.0.3.0:1BBBB	20180206	0	3	1	2880	3240	-12.8122876984413	9.15416216436102e-05	NA	NA	NA	NA	17100	21960
switch_08h	20180206.0.3.0:1BBBBBBBBBBB	20180206	0	3	2	1620	1800	52.8209016799408	0.000125747990062421	125.550925729724	4017.62962335117	5	NA	64800	71100
switch_08h	20180206.0.3.0:1BBBBBBBBBBT	20180206	0	3	2	1980	1800	50.2452414566196	0.000125747990062421	125.550925729724	4017.62962335117	5	NA	64800	71280
switch_08h	20180206.0.3.0:1BBBBBBBBBT	20180206	0	3	2	1260	1620	102.004211785716	0.000124342272287066	251.101851459448	4017.62962335117	4	NA	59760	65160
switch_08h	20180206.0.3.0:1BBBBBBBBTBB	20180206	0	3	2	1980	1800	83.5770316218721	0.000156237286982694	125.550925729724	4017.62962335117	5	NA	64440	71280
switch_08h	20180206.0.3.0:1BBBBBBBBTBT	20180206	0	3	2	2160	1620	58.1927989977228	0.000156237286982694	125.550925729724	4017.62962335117	5	NA	64440	71820
switch_08h	20180206.0.3.0:1BBBBBBBBTT	20180206	0	3	2	2340	NA	117.467518304416	0.000126000580544952	251.101851459448	4017.62962335117	4	NA	59400	66960
switch_08h	20180206.0.3.0:1BBBT	20180206	0	3	1	4860	5760	29.7567182985862	0.000108501007310695	NA	NA	NA	NA	17100	30420
switch_08h	20180206.0.3.0:1BBTB	20180206	0	3	1	5400	5400	-16.8859635176107	0.000120434348183911	NA	NA	NA	NA	17460	22680
switch_08h	20180206.0.3.0:1BBTT	20180206	0	3	1	4320	4320	33.9908835136711	0.000128216311725787	NA	NA	NA	NA	17460	24660
switch_08h	20180206.0.4.0:1BBBBB	20180206	0	4	1	3960	4140	6.67708163868401	0.000127526319090382	NA	NA	NA	NA	18720	27360
switch_08h	20180206.0.4.0:1BBBBBBBBBB	20180206	0	4	2	1440	1980	113.009615158667	5.75480241118703e-05	433.41032958275	3467.282636662	3	NA	57420	69840
switch_08h	20180206.0.4.0:1BBBBBBBBBT	20180206	0	4	2	1620	1800	113.883959405228	6.23929880038573e-05	433.41032958275	3467.282636662	3	NA	57420	69120
switch_08h	20180206.0.4.0:1BBBBBBBBTBB	20180206	0	4	2	2520	3600	58.4457158396578	0.000125295670133729	216.705164791375	3467.282636662	4	NA	59760	67140
switch_08h	20180206.0.4.0:1BBBBBBBBTBT	20180206	0	4	2	3240	3240	87.0603660413509	0.000116408553669787	216.705164791375	3467.282636662	4	NA	59760	71100
switch_08h	20180206.0.4.0:1BBBBBBBBTTBB	20180206	0	4	2	1620	1440	59.7646599037483	0.000205450595794853	108.352582395687	3467.282636662	5	NA	63180	67860
switch_08h	20180206.0.4.0:1BBBBT	20180206	0	4	1	3240	3060	13.8897238533332	0.000130649002435928	NA	NA	NA	NA	18720	27180
switch_08h	20180206.0.4.0:1BBBTB	20180206	0	4	1	1620	1260	56.6564066538141	0.000126528569152741	NA	NA	NA	NA	19080	25380
switch_08h	20180206.0.4.0:1BBBTT	20180206	0	4	1	1980	1800	44.5719213231888	0.000124955363432167	NA	NA	NA	NA	19080	27180
switch_08h	20180206.0.4.0:1BBTB	20180206	0	4	1	2520	NA	55.2849643132881	9.57314612375159e-05	NA	NA	NA	NA	13860	22860
switch_08h	20180206.0.7.0:1BBBB	20180206	0	7	1	6660	7920	34.5494973594937	5.59186758412535e-05	NA	NA	NA	NA	20340	47880
switch_08h	20180206.0.7.0:1BBBBBBBB	20180206	0	7	2	1620	2160	40.1466364611991	0.000111883527996733	160.045275142753	2560.72440228405	4	NA	61380	69480
switch_08h	20180206.0.7.0:1BBBBBBBT	20180206	0	7	2	1800	1440	58.6218714937871	0.000139870637049916	160.045275142753	2560.72440228405	4	NA	61380	68040
switch_08h	20180206.0.7.0:1BBBBBBTB	20180206	0	7	2	1800	1620	59.429395614592	0.000146838841020093	160.045275142753	2560.72440228405	4	NA	61560	68400
switch_08h	20180206.0.7.0:1BBBBBBTT	20180206	0	7	2	1800	1800	69.513501422632	0.00016125369642655	160.045275142753	2560.72440228405	4	NA	61560	67140
switch_08h	20180206.0.7.0:1BBBBBTBB	20180206	0	7	2	1800	1440	87.8931516095623	0.000159596489899613	160.045275142753	2560.72440228405	4	NA	60840	66960
switch_08h	20180206.0.7.0:1BBBT	20180206	0	7	1	6300	Inf	28.3302056341678	0.000103295820241218	NA	NA	NA	NA	20340	42300
switch_08h	20180206.0.7.0:1BBTB	20180206	0	7	1	5760	6300	36.8220956288591	9.91494793968597e-05	NA	NA	NA	NA	19620	32760
switch_08h	20180206.0.7.0:1BBTT	20180206	0	7	1	5760	6660	40.9125514776648	8.57291003533071e-05	NA	NA	NA	NA	19620	33480
switch_08h	20180206.0.7.0:1BTBB	20180206	0	7	1	5040	4500	30.200132768801	0.000118183559749692	NA	NA	NA	NA	21600	31860
switch_08h	20180206.0.7.0:1BTBT	20180206	0	7	1	5400	4680	23.3182316821525	0.000118183559749692	NA	NA	NA	NA	21600	32400
switch_08h	20180206.0.9.0:1BBBBB	20180206	0	9	1	1620	1800	-2.40179817778229	0.000118454754450384	NA	NA	NA	NA	17820	25560
switch_08h	20180206.0.9.0:1BBBBBBBBBBBB	20180206	0	9	2	1980	1980	28.20434299444	0.00011413343999471	136.934805852912	4381.91378729318	5	NA	60120	64800
switch_08h	20180206.0.9.0:1BBBBBBBBBBBTB	20180206	0	9	2	1980	2160	19.9991160433987	0.0001402810323441	68.467402926456	4381.91378729318	6	NA	64620	75960
switch_08h	20180206.0.9.0:1BBBBBBBBBBBTT	20180206	0	9	2	1980	2160	16.0689345415224	0.0001402810323441	68.467402926456	4381.91378729318	6	NA	64620	73620
switch_08h	20180206.0.9.0:1BBBBBBBBBBTB	20180206	0	9	2	2160	1980	57.5649780226481	0.000126548728016654	136.934805852912	4381.91378729318	5	NA	61380	68400
switch_08h	20180206.0.9.0:1BBBBBBBBBBTT	20180206	0	9	2	1980	1620	42.8601762850199	0.000117073973590071	136.934805852912	4381.91378729318	5	NA	61380	68940
switch_08h	20180206.0.9.0:1BBBBT	20180206	0	9	1	1620	1620	-0.366623889446249	0.000120017300148946	NA	NA	NA	NA	17820	25200
switch_08h	20180206.0.9.0:1BBBTB	20180206	0	9	1	3600	3960	15.2258365936274	0.000121031818154824	NA	NA	NA	NA	17640	29160
switch_08h	20180206.0.9.0:1BBBTT	20180206	0	9	1	5040	4680	20.9326970233477	0.000130767473257276	NA	NA	NA	NA	17640	27720
switch_08h	20180206.0.9.0:1BBTBB	20180206	0	9	1	NA	NA	19.4726596826465	0.000163955520556794	NA	NA	NA	NA	19620	26820
switch_08h	20180206.7.1.0:1BBBBB	20180206	7	1	1	7560	7200	-7.42605475437082	0.000129897954224418	NA	NA	NA	NA	21420	32400
switch_08h	20180206.7.1.0:1BBBBBBBBBB	20180206	7	1	2	1800	2160	47.4112195524667	0.000106900297142737	172.548865869486	2760.78185391178	4	NA	64800	71100
switch_08h	20180206.7.1.0:1BBBBBBBBBT	20180206	7	1	2	1800	1980	73.5041326667832	0.000106900297142737	172.548865869486	2760.78185391178	4	NA	64800	72900
switch_08h	20180206.7.1.0:1BBBBBBBBT	20180206	7	1	2	1620	2880	169.161831377706	8.55902493717557e-05	345.097731738972	2760.78185391178	3	NA	57600	64800
switch_08h	20180206.7.1.0:1BBBBBBBTBBB	20180206	7	1	2	1800	1260	48.4102778355504	0.000155330589048074	86.2744329347431	2760.78185391178	5	NA	64800	70560
switch_08h	20180206.7.1.0:1BBBBBBBTBBT	20180206	7	1	2	2340	1800	70.2969196606019	0.000155330589048074	86.2744329347431	2760.78185391178	5	NA	64800	70020
switch_08h	20180206.7.1.0:1BBBBBBBTBTB	20180206	7	1	2	1980	900	73.6743918550247	0.000175124641133792	86.2744329347431	2760.78185391178	5	NA	64620	71100
switch_08h	20180206.7.1.0:1BBBBBBBTBTT	20180206	7	1	2	NA	NA	81.9194247710747	0.000175124641133792	86.2744329347431	2760.78185391178	5	NA	64620	69120
switch_08h	20180206.7.1.0:1BBBBT	20180206	7	1	1	6300	5760	3.84109676068937	0.000129897954224418	NA	NA	NA	NA	21420	32220
switch_08h	20180206.7.1.0:1BBBTB	20180206	7	1	1	5040	4860	27.8897158173214	0.000126026943185515	NA	NA	NA	NA	21600	32220
switch_08h	20180206.7.1.0:1BBBTT	20180206	7	1	1	6120	5580	36.1112080428928	0.000126026943185515	NA	NA	NA	NA	21600	32760
switch_08h	20180206.7.1.0:1BBTBB	20180206	7	1	1	6660	5400	18.7821776672059	0.000142016207616671	NA	NA	NA	NA	20880	32580
switch_08h	20180206.7.1.0:1BBTBT	20180206	7	1	1	6480	6300	24.640108290343	0.000142016207616671	NA	NA	NA	NA	20880	31500
switch_08h	20180206.7.1.0:1BBTTB	20180206	7	1	1	NA	NA	41.786380825234	0.000145781586317151	NA	NA	NA	NA	20340	29520
switch_08h	20180206.7.10.0:1BBBBB	20180206	7	10	1	4140	5040	-10.8396519510138	0.00011805209638258	NA	NA	NA	NA	19980	30780
switch_08h	20180206.7.10.0:1BBBBBBBBBBB	20180206	7	10	2	1980	3060	67.6392314235683	6.80620393115144e-05	128.391645171558	4108.53264548986	5	NA	59760	71460
switch_08h	20180206.7.10.0:1BBBBBBBBBBT	20180206	7	10	2	1620	2340	49.0116778482637	0.000125147341325249	128.391645171558	4108.53264548986	5	NA	59760	65340
switch_08h	20180206.7.10.0:1BBBBBBBBBTBB	20180206	7	10	2	1980	1980	49.2494423836874	0.000138238693604225	64.1958225857791	4108.53264548986	6	NA	64440	71820
switch_08h	20180206.7.10.0:1BBBBBBBBBTBT	20180206	7	10	2	1620	1260	52.4349153920761	0.000138238693604225	64.1958225857791	4108.53264548986	6	NA	64440	70200
switch_08h	20180206.7.10.0:1BBBBBBBBBTTB	20180206	7	10	2	1620	1260	65.4986532736158	0.000148582643788271	64.1958225857791	4108.53264548986	6	NA	64440	69660
switch_08h	20180206.7.10.0:1BBBBBBBBBTTT	20180206	7	10	2	1440	900	38.2167819791418	0.000148582643788271	64.1958225857791	4108.53264548986	6	NA	64440	69840
switch_08h	20180206.7.10.0:1BBBBT	20180206	7	10	1	6480	6300	0.0862853343258968	0.000143344302562463	NA	NA	NA	NA	19980	33120
switch_08h	20180206.7.10.0:1BBBTB	20180206	7	10	1	6300	6120	9.50704807316389	0.000138756298392867	NA	NA	NA	NA	20340	32220
switch_08h	20180206.7.10.0:1BBBTT	20180206	7	10	1	7200	7020	6.95870452310106	0.000178497254704007	NA	NA	NA	NA	20340	32580
switch_08h	20180206.7.10.0:1BBTBB	20180206	7	10	1	5940	5400	0.842693783817571	0.000125281815169829	NA	NA	NA	NA	20340	30960
switch_08h	20180206.7.10.0:1BBTBT	20180206	7	10	1	6300	5760	22.6870373063646	0.000226052971984936	NA	NA	NA	NA	20340	31500
switch_08h	20180206.7.10.0:1BBTTB	20180206	7	10	1	NA	NA	16.1306974790756	0.000141476385268348	NA	NA	NA	NA	21060	30960
switch_08h	20180206.7.11.0:1BBB	20180206	7	11	1	1620	1800	51.5797248500811	9.95275475380725e-05	NA	NA	NA	NA	14040	25200
switch_08h	20180206.7.11.0:1BBBTBBBBBBB	20180206	7	11	2	1620	1260	32.2478693630959	0.000181959686674344	42.4848860462136	5438.06541391534	7	NA	63360	68040
switch_08h	20180206.7.11.0:1BBBTBBBBBBT	20180206	7	11	2	1440	1080	25.5440745923516	0.000210353063955537	42.4848860462136	5438.06541391534	7	NA	63360	67860
switch_08h	20180206.7.11.0:1BBBTBBBBBTB	20180206	7	11	2	1620	900	23.1257919558241	0.000202053087803509	42.4848860462136	5438.06541391534	7	NA	62460	67680
switch_08h	20180206.7.11.0:1BBTB	20180206	7	11	1	2700	2520	33.8483423246035	0.000177806698848355	NA	NA	NA	NA	20160	27000
switch_08h	20180206.7.11.0:1BBTT	20180206	7	11	1	1800	1440	60.254312695836	0.00017417250835983	NA	NA	NA	NA	20160	26100
switch_08h	20180206.7.11.0:1BTBB	20180206	7	11	1	1800	2340	36.0624352319477	0.000138766067138073	NA	NA	NA	NA	16200	24120
switch_08h	20180206.7.11.0:1BTBTB	20180206	7	11	1	NA	NA	24.274351114096	0.000158075970445145	NA	NA	NA	NA	21060	27540
switch_08h	20180206.7.12.0:1BBBB	20180206	7	12	1	4860	4860	31.1400082788158	0.000145691236194177	NA	NA	NA	NA	17460	21960
switch_08h	20180206.7.12.0:1BBBBBBBBBBB	20180206	7	12	2	1620	3060	52.7628204287093	0.000110273905472786	134.066016256944	4290.11252022221	5	NA	62820	72900
switch_08h	20180206.7.12.0:1BBBBBBBBBBT	20180206	7	12	2	1440	1800	86.322570614838	0.000153672457977177	134.066016256944	4290.11252022221	5	NA	62820	70740
switch_08h	20180206.7.12.0:1BBBBBBBBBTB	20180206	7	12	2	1620	1800	79.582901250696	0.000137570291421076	134.066016256944	4290.11252022221	5	NA	63720	68940
switch_08h	20180206.7.12.0:1BBBBBBBBBTT	20180206	7	12	2	1440	1440	71.0122520436521	0.000187475831096437	134.066016256944	4290.11252022221	5	NA	63720	68940
switch_08h	20180206.7.12.0:1BBBBBBBBTB	20180206	7	12	2	1620	NA	158.535109906374	9.47041577999042e-05	268.132032513888	4290.11252022221	4	NA	59400	69840
switch_08h	20180206.7.12.0:1BBBBBBBBTTB	20180206	7	12	2	1620	1620	83.3124517598931	0.000158962299218488	134.066016256944	4290.11252022221	5	NA	63540	70380
switch_08h	20180206.7.12.0:1BBBT	20180206	7	12	1	5760	5940	12.0969984628644	0.000143597332731031	NA	NA	NA	NA	17460	22140
switch_08h	20180206.7.12.0:1BBTBB	20180206	7	12	1	6120	5760	23.4078899557518	0.000160088997992773	NA	NA	NA	NA	21060	31320
switch_08h	20180206.7.12.0:1BBTBT	20180206	7	12	1	5940	5580	19.8980283793108	0.000160088997992773	NA	NA	NA	NA	21060	31320
switch_08h	20180206.7.12.0:1BBTTB	20180206	7	12	1	5760	5220	26.9833419678192	0.000148910054003661	NA	NA	NA	NA	20520	31320
switch_08h	20180206.7.12.0:1BBTTT	20180206	7	12	1	NA	NA	22.6665722323218	0.000153551464491277	NA	NA	NA	NA	20520	29880
switch_08h	20180206.7.13.0:1BBBB	20180206	7	13	1	3600	3420	-13.4750177153267	0.000140487152292044	NA	NA	NA	NA	18180	22140
switch_08h	20180206.7.13.0:1BBBBBBBBBBB	20180206	7	13	2	1800	1800	100.576004301696	0.00013420341235247	151.354785314609	4843.35313006748	5	NA	60300	65880
switch_08h	20180206.7.13.0:1BBBBBBBBBBT	20180206	7	13	2	1440	1440	85.4355993994746	0.0001205652165675	151.354785314609	4843.35313006748	5	NA	60300	66420
switch_08h	20180206.7.13.0:1BBBBBBBBBTBB	20180206	7	13	2	1080	720	67.4749270505177	0.000163922450649951	75.6773926573044	4843.35313006748	6	NA	63360	68580
switch_08h	20180206.7.13.0:1BBBBBBBBBTBT	20180206	7	13	2	1260	900	47.6699904597405	0.000171046928115248	75.6773926573044	4843.35313006748	6	NA	63360	68400
switch_08h	20180206.7.13.0:1BBBBBBBBBTTB	20180206	7	13	2	1260	900	36.8836582115618	0.00016405100413874	75.6773926573044	4843.35313006748	6	NA	63000	68760
switch_08h	20180206.7.13.0:1BBBBBBBBBTTT	20180206	7	13	2	NA	NA	46.0568637588062	0.000181204951930866	75.6773926573044	4843.35313006748	6	NA	63000	68400
switch_08h	20180206.7.13.0:1BBBTB	20180206	7	13	1	1980	2160	32.0982672079267	0.000158761124600525	NA	NA	NA	NA	20520	26280
switch_08h	20180206.7.13.0:1BBBTT	20180206	7	13	1	1980	1620	17.7569501106283	0.000145308127903826	NA	NA	NA	NA	20520	26640
switch_08h	20180206.7.13.0:1BBTBB	20180206	7	13	1	1800	1440	20.2395304328952	0.00012898959936965	NA	NA	NA	NA	20880	27900
switch_08h	20180206.7.13.0:1BBTBT	20180206	7	13	1	3240	2160	7.60756276988903	0.00012898959936965	NA	NA	NA	NA	20880	28620
switch_08h	20180206.7.13.0:1BBTTB	20180206	7	13	1	1620	1440	34.3493062367154	0.000190067887754617	NA	NA	NA	NA	20340	27000
switch_08h	20180206.7.17.0:1B	20180206	7	17	1	Inf	Inf	-7.71047740237363	3.66698313370592e-06	NA	NA	NA	NA	180	79020
switch_08h	20180206.7.2.0:1BBBBB	20180206	7	2	1	3060	3240	-16.9150421037074	0.000130492934037049	NA	NA	NA	NA	21420	30600
switch_08h	20180206.7.2.0:1BBBBBBBBBBB	20180206	7	2	2	1620	2160	110.647436588917	6.79848424824841e-05	181.328302729097	5802.5056873311	5	NA	63180	71640
switch_08h	20180206.7.2.0:1BBBBBBBBBBT	20180206	7	2	2	1620	2160	114.285920225423	0.000103912408577576	181.328302729097	5802.5056873311	5	NA	63180	70560
switch_08h	20180206.7.2.0:1BBBBBBBBBTBB	20180206	7	2	2	1260	1080	57.8961995043992	0.000138843630680947	90.6641513645484	5802.5056873311	6	NA	62100	68760
switch_08h	20180206.7.2.0:1BBBBBBBBBTBT	20180206	7	2	2	1260	1080	54.3956299158682	0.00013658101930108	90.6641513645484	5802.5056873311	6	NA	62100	67860
switch_08h	20180206.7.2.0:1BBBBBBBBBTTB	20180206	7	2	2	1440	1080	51.6190663428734	0.000160457069118668	90.6641513645484	5802.5056873311	6	NA	62100	67860
switch_08h	20180206.7.2.0:1BBBBT	20180206	7	2	1	4320	4500	15.1218906061628	0.000130492934037049	NA	NA	NA	NA	21420	31680
switch_08h	20180206.7.2.0:1BBBT	20180206	7	2	1	1800	1620	38.8427364596535	0.000142997201574106	NA	NA	NA	NA	16920	21960
switch_08h	20180206.7.2.0:1BBTB	20180206	7	2	1	1620	1440	85.355449087	0.000155160429258491	NA	NA	NA	NA	16920	21600
switch_08h	20180206.7.2.0:1BBTTB	20180206	7	2	1	2340	2160	21.558567442157	0.000159101609534611	NA	NA	NA	NA	20880	26820
switch_08h	20180206.7.2.0:1BBTTT	20180206	7	2	1	2160	1440	5.20289955891261	0.000159101609534611	NA	NA	NA	NA	20880	27180
switch_08h	20180206.7.21.0:1BBB	20180206	7	21	1	5040	5400	7.39509454043039	0.000124924642525625	NA	NA	NA	NA	15480	21780
switch_08h	20180206.7.21.0:1BBBBBBBBBBB	20180206	7	21	2	1440	2700	18.7814541969288	0.000150209436061361	40.813741623831	2612.07946392518	6	NA	64260	70380
switch_08h	20180206.7.21.0:1BBBBBBBBBBT	20180206	7	21	2	1620	3060	29.4837719970067	0.000150209436061361	40.813741623831	2612.07946392518	6	NA	64260	72540
switch_08h	20180206.7.21.0:1BBBBBBBBBTB	20180206	7	21	2	1440	1260	33.5705532367302	0.000107029888107801	40.813741623831	2612.07946392518	6	NA	63720	70020
switch_08h	20180206.7.21.0:1BBBBBBBBBTT	20180206	7	21	2	1260	1260	48.7357730024102	0.000150095371825196	40.813741623831	2612.07946392518	6	NA	63720	70380
switch_08h	20180206.7.21.0:1BBBBBBBBTBB	20180206	7	21	2	1260	900	27.3924621211243	0.00016211650731942	40.813741623831	2612.07946392518	6	NA	63540	69300
switch_08h	20180206.7.21.0:1BBTB	20180206	7	21	1	5220	4500	0.261660942127406	0.000146009550661884	NA	NA	NA	NA	20880	30240
switch_08h	20180206.7.21.0:1BBTT	20180206	7	21	1	4500	3960	3.43815855700656	0.000146009550661884	NA	NA	NA	NA	20880	28980
switch_08h	20180206.7.21.0:1BTBB	20180206	7	21	1	5580	5940	-16.3752214913127	0.000185468540645304	NA	NA	NA	NA	19440	28620
switch_08h	20180206.7.21.0:1BTBT	20180206	7	21	1	4680	NA	16.0359087044755	0.000159227658388043	NA	NA	NA	NA	19440	29520
switch_08h	20180206.7.22.0:1BBBBB	20180206	7	22	1	6300	6660	27.0749778467594	0.000152863493094453	NA	NA	NA	NA	18720	31140
switch_08h	20180206.7.22.0:1BBBBBBBBBBBB	20180206	7	22	2	1260	1080	32.0730233864698	0.000134182133309197	69.7925353053051	4466.72225953952	6	NA	62820	68760
switch_08h	20180206.7.22.0:1BBBBBBBBBBBT	20180206	7	22	2	1440	1440	41.139613535527	0.000163103746361442	69.7925353053051	4466.72225953952	6	NA	62820	69120
switch_08h	20180206.7.22.0:1BBBBBBBBBBTB	20180206	7	22	2	2160	2340	44.5200827810839	0.000133377698420996	69.7925353053051	4466.72225953952	6	NA	62820	71820
switch_08h	20180206.7.22.0:1BBBBBBBBBBTT	20180206	7	22	2	1620	1800	40.3043836642622	0.000138065712581237	69.7925353053051	4466.72225953952	6	NA	62820	70920
switch_08h	20180206.7.22.0:1BBBBBBBBBTBB	20180206	7	22	2	1260	1080	36.9021509582472	0.000154457104785393	69.7925353053051	4466.72225953952	6	NA	61920	67140
switch_08h	20180206.7.22.0:1BBBBBBBBBTBT	20180206	7	22	2	NA	NA	48.3313870331975	0.000183536755511528	69.7925353053051	4466.72225953952	6	NA	61920	67140
switch_08h	20180206.7.22.0:1BBBBT	20180206	7	22	1	5580	6120	24.8178883093432	0.000159234624710906	NA	NA	NA	NA	18720	29880
switch_08h	20180206.7.22.0:1BBBTB	20180206	7	22	1	5580	5400	34.6649340786132	0.000131029980661193	NA	NA	NA	NA	19440	30960
switch_08h	20180206.7.22.0:1BBBTT	20180206	7	22	1	5580	5400	18.0886922511656	0.000113075493571034	NA	NA	NA	NA	19440	32940
switch_08h	20180206.7.22.0:1BBTBB	20180206	7	22	1	4680	4320	12.4895890124648	0.000156984908080325	NA	NA	NA	NA	18000	27360
switch_08h	20180206.7.22.0:1BBTBT	20180206	7	22	1	4500	4500	42.2410947172799	0.0001732327979929	NA	NA	NA	NA	18000	27360
switch_08h	20180206.7.23.0:1BB	20180206	7	23	1	1800	1800	66.9166625835592	5.90323506504874e-05	NA	NA	NA	NA	12060	27720
switch_08h	20180206.7.23.0:1BBBBBBBBBB	20180206	7	23	2	1620	1620	30.6377822159522	0.000112987436673831	54.2452605733114	3471.69667669193	6	NA	62280	69300
switch_08h	20180206.7.23.0:1BBBBBBBBBT	20180206	7	23	2	2160	1800	47.6916601997222	0.000104613183359446	54.2452605733114	3471.69667669193	6	NA	62280	69840
switch_08h	20180206.7.23.0:1BBBBBBBBTB	20180206	7	23	2	1080	900	51.3093215651027	0.000139218389203671	54.2452605733114	3471.69667669193	6	NA	62640	69480
switch_08h	20180206.7.23.0:1BBBBBBBBTT	20180206	7	23	2	1260	1080	58.1737877705745	0.000134118296625753	54.2452605733114	3471.69667669193	6	NA	62640	67860
switch_08h	20180206.7.23.0:1BBBBBBBTBB	20180206	7	23	2	1980	1620	27.6755551966115	0.000152282391100171	54.2452605733114	3471.69667669193	6	NA	61560	67860
switch_08h	20180206.7.23.0:1BTB	20180206	7	23	1	7020	7020	13.710257155209	6.99856787796615e-05	NA	NA	NA	NA	20880	34380
switch_08h	20180206.7.23.0:1BTT	20180206	7	23	1	3780	3960	22.4643769247738	6.99856787796615e-05	NA	NA	NA	NA	20880	29160
switch_08h	20180206.7.23.0:1TBB	20180206	7	23	1	2160	2520	57.6796374243008	5.70232190024082e-05	NA	NA	NA	NA	17280	31860
switch_08h	20180206.7.23.0:1TBT	20180206	7	23	1	3420	NA	34.4423152501625	9.23581524190932e-05	NA	NA	NA	NA	17280	32040
switch_08h	20180206.7.23.0:1TTBB	20180206	7	23	1	NA	NA	31.7330711567439	0.000123989399367901	NA	NA	NA	NA	19080	27720
switch_08h	20180206.7.5.0:1BBBB	20180206	7	5	1	5220	8280	38.4202082496373	7.94233869660292e-05	NA	NA	NA	NA	16020	36000
switch_08h	20180206.7.5.0:1BBBBBBBBBB	20180206	7	5	2	1620	2340	61.3918377688675	0.000151297263191028	110.501246174605	7072.0797551747	6	NA	59940	64800
switch_08h	20180206.7.5.0:1BBBBBBBBBT	20180206	7	5	2	1440	1620	50.6690399833876	0.000147332068709766	110.501246174605	7072.0797551747	6	NA	59940	65700
switch_08h	20180206.7.5.0:1BBBBBBBBTB	20180206	7	5	2	1620	1800	69.7409092332068	0.000166595444699105	110.501246174605	7072.0797551747	6	NA	60840	65520
switch_08h	20180206.7.5.0:1BBBBBBBBTT	20180206	7	5	2	1620	1620	79.9476003127201	0.00014830790268393	110.501246174605	7072.0797551747	6	NA	60840	66060
switch_08h	20180206.7.5.0:1BBBT	20180206	7	5	1	3960	5220	39.0379823878422	7.51340423159531e-05	NA	NA	NA	NA	16020	28800
switch_08h	20180206.7.5.0:1BBTB	20180206	7	5	1	3960	4320	43.4047572163336	9.57793892102601e-05	NA	NA	NA	NA	15480	22860
switch_08h	20180206.7.5.0:1BBTT	20180206	7	5	1	3060	2700	51.7498978605163	0.000130861271874398	NA	NA	NA	NA	15480	22140
switch_08h	20180206.7.5.0:1BTBB	20180206	7	5	1	1620	1080	40.3334039392076	0.000163690355370142	NA	NA	NA	NA	20520	25560
switch_08h	20180206.7.6.0:1BBBB	20180206	7	6	1	3780	4320	-19.6070727367183	0.000171607913940052	NA	NA	NA	NA	19080	25560
switch_08h	20180206.7.6.0:1BBBBBBBBBBB	20180206	7	6	2	2340	1800	64.1150020774171	8.5067089661839e-05	170.743626974984	2731.89803159975	4	NA	57420	65160
switch_08h	20180206.7.6.0:1BBBBBBBBBBTB	20180206	7	6	2	1800	1440	29.7605052715757	0.000164113538154855	85.3718134874922	2731.89803159975	5	NA	63540	69300
switch_08h	20180206.7.6.0:1BBBBBBBBBBTT	20180206	7	6	2	1980	1800	36.5711500989247	0.000144033772200044	85.3718134874922	2731.89803159975	5	NA	63540	70020
switch_08h	20180206.7.6.0:1BBBBBBBBBTBB	20180206	7	6	2	1800	1800	33.9488534865324	0.000188036497455368	85.3718134874922	2731.89803159975	5	NA	63360	70020
switch_08h	20180206.7.6.0:1BBBBBBBBBTBT	20180206	7	6	2	1620	1620	38.0754520326206	0.000122477980262785	85.3718134874922	2731.89803159975	5	NA	63360	71100
switch_08h	20180206.7.6.0:1BBBBBBBBBTTB	20180206	7	6	2	NA	NA	44.3620488398337	0.000177523816973681	85.3718134874922	2731.89803159975	5	NA	61920	67320
switch_08h	20180206.7.6.0:1BBBT	20180206	7	6	1	1800	1620	14.5866754057531	0.000168299705769805	NA	NA	NA	NA	19080	23940
switch_08h	20180206.7.6.0:1BBTBB	20180206	7	6	1	3780	3960	10.3678664818821	0.000126251768600459	NA	NA	NA	NA	20880	30960
switch_08h	20180206.7.6.0:1BBTBT	20180206	7	6	1	4860	4680	4.20221830684104	0.000126251768600459	NA	NA	NA	NA	20880	29700
switch_08h	20180206.7.6.0:1BBTT	20180206	7	6	1	NA	NA	23.3691097752644	0.000141029103169587	NA	NA	NA	NA	15840	21780
switch_08h	20180206.7.7.0:1BBBB	20180206	7	7	1	1620	1620	14.4460850422822	0.000141911296839767	NA	NA	NA	NA	21060	25560
switch_08h	20180206.7.7.0:1BBBBBBBBBBBB	20180206	7	7	2	2160	1800	43.8423565639386	0.000127628831148889	70.1955486431431	4492.51511316116	6	NA	64080	72000
switch_08h	20180206.7.7.0:1BBBBBBBBBBBT	20180206	7	7	2	2340	1980	31.8794825505467	0.000127628831148889	70.1955486431431	4492.51511316116	6	NA	64080	71640
switch_08h	20180206.7.7.0:1BBBBBBBBBBT	20180206	7	7	2	1620	1800	34.3117738959266	0.000137544661561145	140.391097286286	4492.51511316116	5	NA	58500	67140
switch_08h	20180206.7.7.0:1BBBBBBBBBTBB	20180206	7	7	2	1260	900	53.9563949659975	0.000121174569354002	70.1955486431431	4492.51511316116	6	NA	63000	68760
switch_08h	20180206.7.7.0:1BBBBBBBBBTBT	20180206	7	7	2	1440	720	40.1340092540132	0.000125615783597047	70.1955486431431	4492.51511316116	6	NA	63000	68400
switch_08h	20180206.7.7.0:1BBBBBBBBBTTB	20180206	7	7	2	1440	1440	36.465719253222	0.000136648257988428	70.1955486431431	4492.51511316116	6	NA	63000	69480
switch_08h	20180206.7.7.0:1BBBBBBBBBTTT	20180206	7	7	2	NA	NA	33.5266149060663	0.000165240189979193	70.1955486431431	4492.51511316116	6	NA	63000	68940
switch_08h	20180206.7.7.0:1BBBT	20180206	7	7	1	1980	1800	21.275573768461	0.000141911296839767	NA	NA	NA	NA	21060	27180
switch_08h	20180206.7.7.0:1BBTB	20180206	7	7	1	1260	900	24.654326343146	0.000162911378994432	NA	NA	NA	NA	19980	25200
switch_08h	20180206.7.7.0:1BBTT	20180206	7	7	1	1620	1620	51.8371167247469	0.000186823021906256	NA	NA	NA	NA	19980	25380
switch_08h	20180206.7.7.0:1BTBB	20180206	7	7	1	2880	2340	32.2950741107487	0.000162796714797274	NA	NA	NA	NA	20340	28260
switch_08h	20180206.7.7.0:1BTBT	20180206	7	7	1	NA	NA	22.7379685593328	0.000193930364347761	NA	NA	NA	NA	20340	26820
switch_12h	20180207.0.10.0:1BBBB	20180207	0	10	1	3240	3240	7.55155857839102	0.000117556244464332	NA	NA	NA	NA	21060	30060
switch_12h	20180207.0.10.0:1BBBBBBBBBBBBB	20180207	0	10	2	1800	1440	-4.08497485463677	0.000108644895622504	30.8902503277286	7907.90408389851	8	NA	78660	86940
switch_12h	20180207.0.10.0:1BBBBBBBBBBBBT	20180207	0	10	2	1980	1980	17.3530749031854	0.000108644895622504	30.8902503277286	7907.90408389851	8	NA	78660	87840
switch_12h	20180207.0.10.0:1BBBBBBBBBBBTB	20180207	0	10	2	2520	2520	27.2831676626096	0.000126772437160067	30.8902503277286	7907.90408389851	8	NA	79020	87660
switch_12h	20180207.0.10.0:1BBBBBBBBBBBTT	20180207	0	10	2	2340	2340	27.6389263404776	0.000126772437160067	30.8902503277286	7907.90408389851	8	NA	79020	87840
switch_12h	20180207.0.10.0:1BBBBBBBBBBTBB	20180207	0	10	2	1440	1620	17.3387387499005	0.000166403931184161	30.8902503277286	7907.90408389851	8	NA	77400	84240
switch_12h	20180207.0.10.0:1BBBBBBBBBBTBT	20180207	0	10	2	1980	1980	15.0399717451981	0.000137393949262502	30.8902503277286	7907.90408389851	8	NA	77400	85140
switch_12h	20180207.0.10.0:1BBBBBBBBBBTTB	20180207	0	10	2	1440	1620	26.7623179461953	0.000152756595362184	30.8902503277286	7907.90408389851	8	NA	77040	83340
switch_12h	20180207.0.10.0:1BBBT	20180207	0	10	1	1800	1620	14.9675915173799	0.000117556244464332	NA	NA	NA	NA	21060	27180
switch_12h	20180207.0.10.0:1BBTB	20180207	0	10	1	4140	4320	22.5444519038626	0.000133607606602273	NA	NA	NA	NA	21060	29700
switch_12h	20180207.0.10.0:1BBTT	20180207	0	10	1	2520	3240	23.5320661458932	0.000133607606602273	NA	NA	NA	NA	21060	29340
switch_12h	20180207.0.10.0:1BTB	20180207	0	10	1	4860	NA	36.5291248773924	6.89693145071722e-05	NA	NA	NA	NA	15840	31860
switch_12h	20180207.0.10.0:1BTT	20180207	0	10	1	4500	NA	27.6047512191854	9.04368821127509e-05	NA	NA	NA	NA	15840	25560
switch_12h	20180207.0.11.0:1BBBB	20180207	0	11	1	6120	6840	19.2651077800687	6.11564257453566e-05	NA	NA	NA	NA	17460	32760
switch_12h	20180207.0.11.0:1BBBBBBBBBBBBB	20180207	0	11	2	3060	4860	25.5747513620959	0.000118663839629855	18.1052779802409	4634.95116294167	8	NA	78660	91080
switch_12h	20180207.0.11.0:1BBBBBBBBBBBBT	20180207	0	11	2	3240	4140	23.3824459747976	0.000118663839629855	18.1052779802409	4634.95116294167	8	NA	78660	90360
switch_12h	20180207.0.11.0:1BBBBBBBBBBBTB	20180207	0	11	2	3420	4500	33.177011127402	0.00010103933142618	18.1052779802409	4634.95116294167	8	NA	79020	91080
switch_12h	20180207.0.11.0:1BBBBBBBBBBBTT	20180207	0	11	2	2700	2880	30.8385323697454	0.00010103933142618	18.1052779802409	4634.95116294167	8	NA	79020	88380
switch_12h	20180207.0.11.0:1BBBBBBBBBBTB	20180207	0	11	2	2880	4860	53.5934942829133	0.000105150850322555	36.2105559604818	4634.95116294167	7	NA	73620	81900
switch_12h	20180207.0.11.0:1BBBBBBBBBBTT	20180207	0	11	2	2160	2880	37.6086971314119	0.00012154026137231	36.2105559604818	4634.95116294167	7	NA	73620	79740
switch_12h	20180207.0.11.0:1BBBBBBBBBTBBB	20180207	0	11	2	1620	1440	23.7001935278602	0.000111363958227322	18.1052779802409	4634.95116294167	8	NA	77580	84240
switch_12h	20180207.0.11.0:1BBBT	20180207	0	11	1	4500	5220	42.3667902628569	7.47930817701971e-05	NA	NA	NA	NA	17460	33840
switch_12h	20180207.0.11.0:1BBT	20180207	0	11	1	9720	Inf	53.6868776213382	7.31246854874421e-05	NA	NA	NA	NA	11340	42300
switch_12h	20180207.0.11.0:1BTBBB	20180207	0	11	1	5400	5040	9.79021277695061	0.000174085447546351	NA	NA	NA	NA	19620	28080
switch_12h	20180207.0.11.0:1BTBBT	20180207	0	11	1	5580	NA	4.30613340260026	0.000191635340438839	NA	NA	NA	NA	19620	29160
switch_12h	20180207.0.12.0:1BBBBB	20180207	0	12	1	3420	3420	9.32862509125734	0.000115144783601759	NA	NA	NA	NA	21600	30960
switch_12h	20180207.0.12.0:1BBBBBBBBBBBBB	20180207	0	12	2	1980	3600	-11.922007162716	9.71586874471233e-05	37.1439335718561	4754.42349719758	7	NA	76500	86760
switch_12h	20180207.0.12.0:1BBBBBBBBBBBBT	20180207	0	12	2	2160	3420	28.6646612305307	0.000122403439941757	37.1439335718561	4754.42349719758	7	NA	76500	88020
switch_12h	20180207.0.12.0:1BBBBBBBBBBBTB	20180207	0	12	2	1980	1980	8.632643531243	0.000123555859276885	37.1439335718561	4754.42349719758	7	NA	76680	85320
switch_12h	20180207.0.12.0:1BBBBBBBBBBBTT	20180207	0	12	2	1440	1800	15.1949930732558	0.000133278993409111	37.1439335718561	4754.42349719758	7	NA	76680	84060
switch_12h	20180207.0.12.0:1BBBBBBBBBBTBB	20180207	0	12	2	1620	1980	21.6575696206195	0.000120243493695503	37.1439335718561	4754.42349719758	7	NA	74700	82620
switch_12h	20180207.0.12.0:1BBBBBBBBBBTBT	20180207	0	12	2	NA	NA	14.7302779066003	0.000182734252302361	37.1439335718561	4754.42349719758	7	NA	74700	79560
switch_12h	20180207.0.12.0:1BBBBT	20180207	0	12	1	4140	4320	20.2451952805101	0.000115144783601759	NA	NA	NA	NA	21600	31680
switch_12h	20180207.0.12.0:1BBBT	20180207	0	12	1	1800	1980	34.5251969378398	0.000120509735088491	NA	NA	NA	NA	16200	21600
switch_12h	20180207.0.12.0:1BBTB	20180207	0	12	1	3060	3780	42.2360248029906	7.94311070910574e-05	NA	NA	NA	NA	14940	28980
switch_12h	20180207.0.12.0:1BBTT	20180207	0	12	1	2520	2160	37.6548847558092	0.000106172065138771	NA	NA	NA	NA	14940	21600
switch_12h	20180207.0.13.0:1BBB	20180207	0	13	1	5760	7200	30.9044396918651	0.000100213996334243	NA	NA	NA	NA	14580	23220
switch_12h	20180207.0.13.0:1BBBBBBBBBBB	20180207	0	13	2	1800	3060	33.9005198589754	5.1148939385993e-05	43.4542604844962	5562.14534201551	7	NA	73800	90720
switch_12h	20180207.0.13.0:1BBBBBBBBBBT	20180207	0	13	2	3060	4320	33.0613047888952	6.58226041353468e-05	43.4542604844962	5562.14534201551	7	NA	73800	91620
switch_12h	20180207.0.13.0:1BBBBBBBBBTB	20180207	0	13	2	2520	2880	17.7557765179045	0.000128342522001837	43.4542604844962	5562.14534201551	7	NA	75420	83340
switch_12h	20180207.0.13.0:1BBBBBBBBBTT	20180207	0	13	2	1980	2700	34.568157702726	0.000134021478671221	43.4542604844962	5562.14534201551	7	NA	75420	82620
switch_12h	20180207.0.13.0:1BBBBBBBBTBB	20180207	0	13	2	1980	1620	64.2441184083408	8.1742531977389e-05	43.4542604844962	5562.14534201551	7	NA	70560	79200
switch_12h	20180207.0.13.0:1BBTB	20180207	0	13	1	5220	4680	15.5792104507327	0.000113714901442409	NA	NA	NA	NA	21600	34740
switch_12h	20180207.0.13.0:1BBTT	20180207	0	13	1	4680	4860	12.8015388307785	0.000113714901442409	NA	NA	NA	NA	21600	32040
switch_12h	20180207.0.13.0:1BTBB	20180207	0	13	1	5400	5040	15.2476929991851	0.000128120369750114	NA	NA	NA	NA	20880	32940
switch_12h	20180207.0.13.0:1BTBT	20180207	0	13	1	3780	3780	25.5339181395148	0.000128120369750114	NA	NA	NA	NA	20880	31680
switch_12h	20180207.0.13.0:1BTTB	20180207	0	13	1	2340	2160	16.3825652069941	0.000119711456789919	NA	NA	NA	NA	21060	28260
switch_12h	20180207.0.13.0:1BTTT	20180207	0	13	1	2880	2520	19.1187869154467	0.000119711456789919	NA	NA	NA	NA	21060	30600
switch_12h	20180207.0.14.0:1BBBB	20180207	0	14	1	5940	6840	9.01765859913814	0.000118256190305216	NA	NA	NA	NA	16560	22140
switch_12h	20180207.0.14.0:1BBBBBBBBBBBBB	20180207	0	14	2	1980	2340	-16.8918435998452	0.000104235958039261	37.5321177942826	4804.11107766817	7	NA	79020	85320
switch_12h	20180207.0.14.0:1BBBBBBBBBBBBT	20180207	0	14	2	1800	2160	-4.43711202676344	0.000104235958039261	37.5321177942826	4804.11107766817	7	NA	79020	85860
switch_12h	20180207.0.14.0:1BBBBBBBBBBBTB	20180207	0	14	2	2520	2340	3.02314212313461	0.000123003947820279	37.5321177942826	4804.11107766817	7	NA	78840	87300
switch_12h	20180207.0.14.0:1BBBBBBBBBBBTT	20180207	0	14	2	2160	2520	15.1270509116198	0.000123003947820279	37.5321177942826	4804.11107766817	7	NA	78840	87300
switch_12h	20180207.0.14.0:1BBBBBBBBBBTBB	20180207	0	14	2	2520	2880	30.3550829806605	0.00018501708393903	37.5321177942826	4804.11107766817	7	NA	78300	85860
switch_12h	20180207.0.14.0:1BBBBBBBBBBTBT	20180207	0	14	2	1980	2160	11.3892008727086	0.000203028093655206	37.5321177942826	4804.11107766817	7	NA	78300	84420
switch_12h	20180207.0.14.0:1BBBTB	20180207	0	14	1	6840	7560	8.80265914906992	0.000135303989822732	NA	NA	NA	NA	20880	35460
switch_12h	20180207.0.14.0:1BBBTT	20180207	0	14	1	5940	6300	17.6999096606049	0.000135303989822732	NA	NA	NA	NA	20880	31860
switch_12h	20180207.0.14.0:1BBTB	20180207	0	14	1	3780	4140	57.9298551954327	8.60918260662242e-05	NA	NA	NA	NA	16380	27900
switch_12h	20180207.0.14.0:1BBTTB	20180207	0	14	1	5040	4860	15.0064842528232	0.000143512547174989	NA	NA	NA	NA	21240	31320
switch_12h	20180207.0.14.0:1BBTTT	20180207	0	14	1	3780	3420	-0.938420532425837	0.000143512547174989	NA	NA	NA	NA	21240	29340
switch_12h	20180207.0.16.0:1BBBBB	20180207	0	16	1	4500	5580	-1.88146907893131	0.000107634304822297	NA	NA	NA	NA	21600	34380
switch_12h	20180207.0.16.0:1BBBBBBBBBBBB	20180207	0	16	2	4320	5400	23.7350492961378	0.000139833798250515	53.3253979475652	3412.82546864418	6	NA	78300	93240
switch_12h	20180207.0.16.0:1BBBBBBBBBBBT	20180207	0	16	2	6120	7380	28.3859098311128	0.000158989924213445	53.3253979475652	3412.82546864418	6	NA	78300	93420
switch_12h	20180207.0.16.0:1BBBBBBBBBBTB	20180207	0	16	2	3780	5040	20.2395827151463	9.80243685057949e-05	53.3253979475652	3412.82546864418	6	NA	78660	91980
switch_12h	20180207.0.16.0:1BBBBBBBBBBTT	20180207	0	16	2	2340	3240	17.8342727263236	9.80243685057949e-05	53.3253979475652	3412.82546864418	6	NA	78660	88380
switch_12h	20180207.0.16.0:1BBBBBBBBBTB	20180207	0	16	2	1620	2340	38.2771308715006	0.000108072423808192	106.65079589513	3412.82546864418	5	NA	73620	80640
switch_12h	20180207.0.16.0:1BBBBBBBBBTTB	20180207	0	16	2	1800	1800	24.7590843587713	0.000123335320550843	53.3253979475652	3412.82546864418	6	NA	79020	85500
switch_12h	20180207.0.16.0:1BBBBBBBBBTTT	20180207	0	16	2	1980	1440	15.6101524815956	0.000123335320550843	53.3253979475652	3412.82546864418	6	NA	79020	86760
switch_12h	20180207.0.16.0:1BBBBT	20180207	0	16	1	5760	6660	15.0961566068441	0.000107634304822297	NA	NA	NA	NA	21600	38520
switch_12h	20180207.0.16.0:1BBBTB	20180207	0	16	1	4500	4320	22.7758052640503	0.000106581528718338	NA	NA	NA	NA	20520	29880
switch_12h	20180207.0.16.0:1BBBTT	20180207	0	16	1	5400	5400	5.34370925479107	0.000147629556549686	NA	NA	NA	NA	20520	31500
switch_12h	20180207.0.16.0:1BBTBB	20180207	0	16	1	3960	3960	7.4270965569127	0.000137376405832091	NA	NA	NA	NA	20160	30060
switch_12h	20180207.0.16.0:1BBTBT	20180207	0	16	1	2700	2340	22.5483253425988	0.00016786272218126	NA	NA	NA	NA	20160	28080
switch_12h	20180207.0.16.0:1BBTTB	20180207	0	16	1	5220	NA	9.83400365638576	0.000171981998106591	NA	NA	NA	NA	20160	30240
switch_12h	20180207.0.2.0:1BBBB	20180207	0	2	1	5940	5580	102.799285509058	4.94891143579904e-05	NA	NA	NA	NA	14760	31140
switch_12h	20180207.0.2.0:1BBBBBBBBBBBBB	20180207	0	2	2	2160	4140	22.7516294666971	8.72321257668598e-05	29.0658108944487	3720.42379448944	7	NA	73980	81900
switch_12h	20180207.0.2.0:1BBBBBBBBBBBBTB	20180207	0	2	2	3420	3600	23.0282929492934	0.000134543988367029	14.5329054472244	3720.42379448944	8	NA	79200	88560
switch_12h	20180207.0.2.0:1BBBBBBBBBBBBTT	20180207	0	2	2	3780	3960	30.8990020431764	0.000134543988367029	14.5329054472244	3720.42379448944	8	NA	79200	90720
switch_12h	20180207.0.2.0:1BBBBBBBBBBBTB	20180207	0	2	2	2340	3780	103.649129478419	0.000138176784961341	29.0658108944487	3720.42379448944	7	NA	75240	84600
switch_12h	20180207.0.2.0:1BBBBBBBBBBBTT	20180207	0	2	2	1980	2340	57.6536394248966	0.000152712134242032	29.0658108944487	3720.42379448944	7	NA	75240	80820
switch_12h	20180207.0.2.0:1BBBBBBBBBBTBBB	20180207	0	2	2	1620	1440	35.5183389414946	0.000163583147703053	14.5329054472244	3720.42379448944	8	NA	77940	83520
switch_12h	20180207.0.2.0:1BBBT	20180207	0	2	1	7560	Inf	116.312490100961	8.26341528620008e-05	NA	NA	NA	NA	14760	34560
switch_12h	20180207.0.2.0:1BBTBB	20180207	0	2	1	8280	8820	59.4349581620095	9.10673139874165e-05	NA	NA	NA	NA	19800	35820
switch_12h	20180207.0.2.0:1BBTBT	20180207	0	2	1	7920	8100	68.5422807283421	8.61545451688276e-05	NA	NA	NA	NA	19800	34380
switch_12h	20180207.0.2.0:1BBTTB	20180207	0	2	1	6300	6120	62.8193917517492	0.000130826430563517	NA	NA	NA	NA	19260	32040
switch_12h	20180207.0.2.0:1BBTTT	20180207	0	2	1	NA	NA	62.3750977337311	0.000130565171491729	NA	NA	NA	NA	19260	29520
switch_12h	20180207.0.20.0:1BBBBB	20180207	0	20	1	5940	6120	10.5296311089463	7.66397195627024e-05	NA	NA	NA	NA	20520	33300
switch_12h	20180207.0.20.0:1BBBBBBBBBBBB	20180207	0	20	2	3960	6660	6.66184664801125	2.60236689071351e-05	59.4920699570951	3807.49247725409	6	NA	78120	91620
switch_12h	20180207.0.20.0:1BBBBBBBBBBBT	20180207	0	20	2	3420	Inf	21.7075996104679	7.2034269334689e-05	59.4920699570951	3807.49247725409	6	NA	78120	93420
switch_12h	20180207.0.20.0:1BBBBBBBBBBTB	20180207	0	20	2	2160	3420	13.7572189399674	0.000106819807363826	59.4920699570951	3807.49247725409	6	NA	74520	84240
switch_12h	20180207.0.20.0:1BBBBBBBBBBTT	20180207	0	20	2	1800	2520	22.2845010334548	0.000126777549240659	59.4920699570951	3807.49247725409	6	NA	74520	82440
switch_12h	20180207.0.20.0:1BBBBBBBBBTBBB	20180207	0	20	2	1620	1980	-6.02634262304285	0.000152948451237823	29.7460349785475	3807.49247725409	7	NA	77760	84420
switch_12h	20180207.0.20.0:1BBBBBBBBBTBBT	20180207	0	20	2	2340	2520	15.5899898840978	0.000189523142499225	29.7460349785475	3807.49247725409	7	NA	77760	83880
switch_12h	20180207.0.20.0:1BBBBT	20180207	0	20	1	5220	5400	22.8267402000997	0.000124630137189524	NA	NA	NA	NA	20520	32040
switch_12h	20180207.0.20.0:1BBBTB	20180207	0	20	1	5580	6660	31.2724632866808	0.000104598022746779	NA	NA	NA	NA	20340	35460
switch_12h	20180207.0.20.0:1BBBTT	20180207	0	20	1	4860	5760	23.9215550598624	9.40289531147507e-05	NA	NA	NA	NA	20340	35280
switch_12h	20180207.0.20.0:1BBTB	20180207	0	20	1	4860	4860	38.8257283409875	0.000102441930723513	NA	NA	NA	NA	15300	22500
switch_12h	20180207.0.20.0:1BBTT	20180207	0	20	1	3780	3600	9.41557801644948	0.000140407344225401	NA	NA	NA	NA	15300	23400
switch_12h	20180207.0.21.0:1BBBB	20180207	0	21	1	4680	5400	-12.5019145852366	9.83015275040595e-05	NA	NA	NA	NA	21240	33300
switch_12h	20180207.0.21.0:1BBBBBBBBBBBB	20180207	0	21	2	2520	4320	-1.11303265381002	6.25212292044641e-05	35.186381091915	4503.85677976512	7	NA	76680	89460
switch_12h	20180207.0.21.0:1BBBBBBBBBBBT	20180207	0	21	2	1980	2520	-4.07498297203878	8.11713841301404e-05	35.186381091915	4503.85677976512	7	NA	76680	89640
switch_12h	20180207.0.21.0:1BBBBBBBBBBTB	20180207	0	21	2	2340	3960	11.8945855792535	0.000108036625954687	35.186381091915	4503.85677976512	7	NA	74700	82980
switch_12h	20180207.0.21.0:1BBBBBBBBBBTT	20180207	0	21	2	1800	2880	5.68268202938772	0.000102148160406376	35.186381091915	4503.85677976512	7	NA	74700	85860
switch_12h	20180207.0.21.0:1BBBBBBBBBTBB	20180207	0	21	2	2520	3420	6.10689643423922	0.000132864425387962	35.186381091915	4503.85677976512	7	NA	73620	79740
switch_12h	20180207.0.21.0:1BBBBBBBBBTBT	20180207	0	21	2	NA	2160	46.2346419585329	9.30631434193635e-05	35.186381091915	4503.85677976512	7	NA	73620	85860
switch_12h	20180207.0.21.0:1BBBT	20180207	0	21	1	3780	4500	-3.08458359754259	9.83015275040595e-05	NA	NA	NA	NA	21240	32400
switch_12h	20180207.0.21.0:1BBT	20180207	0	21	1	1800	2520	0.283900779705911	0.000109704953191777	NA	NA	NA	NA	15840	22500
switch_12h	20180207.0.21.0:1BTBB	20180207	0	21	1	2520	2700	23.6997988600063	0.000117862040506516	NA	NA	NA	NA	20880	27720
switch_12h	20180207.0.21.0:1BTBT	20180207	0	21	1	3600	3240	20.8595162910123	0.000117862040506516	NA	NA	NA	NA	20880	28980
switch_12h	20180207.0.21.0:1BTTB	20180207	0	21	1	1800	1620	34.9118423070228	0.000184255667787902	NA	NA	NA	NA	20160	25920
switch_12h	20180207.0.22.0:1BBBBB	20180207	0	22	1	4140	4500	-4.69771319253461	8.37742723772224e-05	NA	NA	NA	NA	19260	31860
switch_12h	20180207.0.22.0:1BBBBBBBBBBBBBB	20180207	0	22	2	2160	3780	-19.9316962362323	9.43542712105121e-05	14.7920572169029	3786.76664752715	8	NA	76140	85500
switch_12h	20180207.0.22.0:1BBBBBBBBBBBBBT	20180207	0	22	2	2340	2520	-11.8088581650083	0.000117494443154855	14.7920572169029	3786.76664752715	8	NA	76140	83520
switch_12h	20180207.0.22.0:1BBBBBBBBBBBBTB	20180207	0	22	2	1980	2340	7.22851457572282	0.000122185301447378	14.7920572169029	3786.76664752715	8	NA	77220	84420
switch_12h	20180207.0.22.0:1BBBBBBBBBBBBTT	20180207	0	22	2	2520	3420	2.32257666963672	0.000149125521732705	14.7920572169029	3786.76664752715	8	NA	77220	86220
switch_12h	20180207.0.22.0:1BBBBBBBBBBBTBB	20180207	0	22	2	2520	2520	-9.86234051022087	3.90751221165143e-05	14.7920572169029	3786.76664752715	8	NA	78300	87480
switch_12h	20180207.0.22.0:1BBBBBBBBBBBTBT	20180207	0	22	2	1980	2160	-11.3511129707687	0.0001429398268955	14.7920572169029	3786.76664752715	8	NA	78300	85860
switch_12h	20180207.0.22.0:1BBBBT	20180207	0	22	1	4500	Inf	6.02561966947062	7.04263044509686e-05	NA	NA	NA	NA	19260	41400
switch_12h	20180207.0.22.0:1BBBTB	20180207	0	22	1	3780	4140	11.7013783350298	9.80472720093491e-05	NA	NA	NA	NA	19080	29880
switch_12h	20180207.0.22.0:1BBBTT	20180207	0	22	1	3600	4140	16.0828052119523	0.000104492144394992	NA	NA	NA	NA	19080	30960
switch_12h	20180207.0.22.0:1BBTBB	20180207	0	22	1	3420	4140	-6.04967514189778	8.26701913021901e-05	NA	NA	NA	NA	17100	30420
switch_12h	20180207.0.22.0:1BBTBT	20180207	0	22	1	2340	2880	9.96695065753645	0.000102461621315274	NA	NA	NA	NA	17100	27540
switch_12h	20180207.0.22.0:1BBTTBB	20180207	0	22	1	1800	1800	1.73546674631332	0.000174125995400203	NA	NA	NA	NA	21420	26820
switch_12h	20180207.0.3.0:1BBBB	20180207	0	3	1	3240	3780	19.9898404275452	8.82117804440809e-05	NA	NA	NA	NA	20880	30240
switch_12h	20180207.0.3.0:1BBBBBBBBBBB	20180207	0	3	2	1980	1620	50.0134576348609	0.000101778976104697	133.353031659478	8534.59402620657	6	NA	76500	84420
switch_12h	20180207.0.3.0:1BBBBBBBBBBT	20180207	0	3	2	1980	3240	76.4506716713276	0.000114029368382897	133.353031659478	8534.59402620657	6	NA	76500	85320
switch_12h	20180207.0.3.0:1BBBBBBBBBTB	20180207	0	3	2	1620	2880	60.6096077416815	8.3609129907158e-05	133.353031659478	8534.59402620657	6	NA	78480	88560
switch_12h	20180207.0.3.0:1BBBBBBBBBTT	20180207	0	3	2	2340	2520	51.3922022807569	8.3609129907158e-05	133.353031659478	8534.59402620657	6	NA	78480	88560
switch_12h	20180207.0.3.0:1BBBBBBBBTBBB	20180207	0	3	2	2160	1980	35.7401764269377	0.000157765405103089	66.6765158297388	8534.59402620657	7	NA	76500	83520
switch_12h	20180207.0.3.0:1BBBBBBBBTBBT	20180207	0	3	2	1440	900	61.8872825277248	0.000178372717250657	66.6765158297388	8534.59402620657	7	NA	76500	82980
switch_12h	20180207.0.3.0:1BBBT	20180207	0	3	1	4320	4320	35.292098568609	8.82117804440809e-05	NA	NA	NA	NA	20880	31500
switch_12h	20180207.0.3.0:1BBTB	20180207	0	3	1	3960	4140	42.3962431363503	0.0001057593988663	NA	NA	NA	NA	19260	30060
switch_12h	20180207.0.3.0:1BBTT	20180207	0	3	1	4320	4140	66.1372824690985	0.00010769946708364	NA	NA	NA	NA	19260	30060
switch_12h	20180207.0.3.0:1BTBB	20180207	0	3	1	1620	1800	42.542181356687	0.000156657828424573	NA	NA	NA	NA	17280	22140
switch_12h	20180207.0.4.0:1BBBB	20180207	0	4	1	1980	2700	29.4158131571033	8.61673977978294e-05	NA	NA	NA	NA	16740	25200
switch_12h	20180207.0.4.0:1BBBBBBBBBBBB	20180207	0	4	2	2160	2520	13.0604924824493	8.36022830173179e-05	60.6005299142983	3878.43391451509	6	NA	78120	87300
switch_12h	20180207.0.4.0:1BBBBBBBBBBBT	20180207	0	4	2	2700	2520	23.6377302879843	0.000112840153996888	60.6005299142983	3878.43391451509	6	NA	78120	87480
switch_12h	20180207.0.4.0:1BBBBBBBBBBTB	20180207	0	4	2	2340	2340	35.396164341041	0.000100222790110061	60.6005299142983	3878.43391451509	6	NA	77760	86400
switch_12h	20180207.0.4.0:1BBBBBBBBBBTT	20180207	0	4	2	2700	3240	48.6431164235421	0.000178194598122725	60.6005299142983	3878.43391451509	6	NA	77760	86760
switch_12h	20180207.0.4.0:1BBBBBBBBBTBB	20180207	0	4	2	1620	2160	26.1237999396507	0.00016015225318943	60.6005299142983	3878.43391451509	6	NA	74880	80280
switch_12h	20180207.0.4.0:1BBBBBBBBBTBT	20180207	0	4	2	2160	2520	38.3611930465185	0.000180286597468191	60.6005299142983	3878.43391451509	6	NA	74880	79200
switch_12h	20180207.0.4.0:1BBBT	20180207	0	4	1	2700	4500	48.6982627875251	0.000113374121006793	NA	NA	NA	NA	16740	22860
switch_12h	20180207.0.4.0:1BBTB	20180207	0	4	1	1800	2340	57.7455776903041	0.000144172488653385	NA	NA	NA	NA	17280	21960
switch_12h	20180207.0.4.0:1BBTT	20180207	0	4	1	3780	3780	58.5224270233955	0.000151930457151976	NA	NA	NA	NA	17280	27180
switch_12h	20180207.0.4.0:1BTBB	20180207	0	4	1	NA	NA	32.3154311375628	0.00015786313576732	NA	NA	NA	NA	18000	24120
switch_12h	20180207.0.5.0:1BBB	20180207	0	5	1	6660	7920	51.3193147934119	8.5427824545849e-05	NA	NA	NA	NA	16380	30960
switch_12h	20180207.0.5.0:1BBBBBBBBBB	20180207	0	5	2	2520	5040	57.1270375670586	9.59046627285079e-05	83.1375358701974	5320.80229569263	6	NA	74700	86040
switch_12h	20180207.0.5.0:1BBBBBBBBBT	20180207	0	5	2	1800	3240	49.2319967186475	0.00012263115228418	83.1375358701974	5320.80229569263	6	NA	74700	83340
switch_12h	20180207.0.5.0:1BBBBBBBBTB	20180207	0	5	2	1620	1980	58.5333650900639	0.000142879365466819	83.1375358701974	5320.80229569263	6	NA	75960	81900
switch_12h	20180207.0.5.0:1BBBBBBBBTT	20180207	0	5	2	1440	1620	57.2699137329121	0.000155682291835013	83.1375358701974	5320.80229569263	6	NA	75960	82620
switch_12h	20180207.0.5.0:1BBBBBBBTBB	20180207	0	5	2	1260	1440	83.1843218970484	0.000156057067468662	83.1375358701974	5320.80229569263	6	NA	73980	81000
switch_12h	20180207.0.5.0:1BBT	20180207	0	5	1	5400	6660	76.0882955497427	0.00010481391197573	NA	NA	NA	NA	16380	23220
switch_12h	20180207.0.5.0:1BTB	20180207	0	5	1	4500	5040	85.7098094254603	0.000127719639214386	NA	NA	NA	NA	15300	21780
switch_12h	20180207.0.5.0:1BTTB	20180207	0	5	1	4500	4140	25.4701396757158	0.000138602449638632	NA	NA	NA	NA	21060	29520
switch_12h	20180207.0.5.0:1BTTT	20180207	0	5	1	5760	5400	40.8269940408683	0.000138602449638632	NA	NA	NA	NA	21060	31860
switch_12h	20180207.0.6.0:1BBBB	20180207	0	6	1	5580	6120	1.45792803017252	7.59434197688304e-05	NA	NA	NA	NA	19620	32760
switch_12h	20180207.0.6.0:1BBBBBBBBBBB	20180207	0	6	2	2880	3600	40.2960860900522	0.000111573534257191	98.4461555888849	6300.55395768864	6	NA	77400	86760
switch_12h	20180207.0.6.0:1BBBBBBBBBBT	20180207	0	6	2	2520	3960	63.1637627588299	0.0001088763903904	98.4461555888849	6300.55395768864	6	NA	77400	85140
switch_12h	20180207.0.6.0:1BBBBBBBBBTB	20180207	0	6	2	3420	5040	51.6506181150086	0.00015378052538033	98.4461555888849	6300.55395768864	6	NA	77580	86940
switch_12h	20180207.0.6.0:1BBBBBBBBBTT	20180207	0	6	2	1800	2160	45.9001996115729	0.00017249125112231	98.4461555888849	6300.55395768864	6	NA	77580	84960
switch_12h	20180207.0.6.0:1BBBBBBBBTBB	20180207	0	6	2	1980	NA	100.19094224835	8.80155594242063e-05	98.4461555888849	6300.55395768864	6	NA	72720	89100
switch_12h	20180207.0.6.0:1BBBBBBBBTBT	20180207	0	6	2	1980	NA	47.7582218176186	0.000100753067936884	98.4461555888849	6300.55395768864	6	NA	72720	80820
switch_12h	20180207.0.6.0:1BBBT	20180207	0	6	1	5400	4680	29.4916585634781	0.000120211488915263	NA	NA	NA	NA	19620	34920
switch_12h	20180207.0.6.0:1BBTB	20180207	0	6	1	5400	5940	65.1863595673791	0.000129348594419574	NA	NA	NA	NA	18540	29880
switch_12h	20180207.0.6.0:1BBTT	20180207	0	6	1	4860	5220	53.6112641981406	0.000132631899641653	NA	NA	NA	NA	18540	30780
switch_12h	20180207.0.6.0:1BTBBB	20180207	0	6	1	3240	3240	39.8611458448037	0.000134165064042195	NA	NA	NA	NA	21600	29160
switch_12h	20180207.0.6.0:1BTBBT	20180207	0	6	1	4320	4140	35.9132925270647	0.000134165064042195	NA	NA	NA	NA	21600	30420
switch_12h	20180207.0.7.0:1BBB	20180207	0	7	1	5220	8820	-8.19702662007415	7.89626252185469e-05	NA	NA	NA	NA	17100	35820
switch_12h	20180207.0.7.0:1BBBBBBBB	20180207	0	7	2	1620	NA	73.9104982245048	3.07761020425024e-05	134.045641374345	4289.46052397903	5	NA	63900	90540
switch_12h	20180207.0.7.0:1BBBBBBBTBB	20180207	0	7	2	2160	5220	68.1613694186895	6.0667706936373e-05	33.5114103435862	4289.46052397903	7	NA	73620	88560
switch_12h	20180207.0.7.0:1BBBBBBBTBT	20180207	0	7	2	2700	6120	75.2973292897476	0.000100165038369063	33.5114103435862	4289.46052397903	7	NA	73620	88560
switch_12h	20180207.0.7.0:1BBBBBBBTTBB	20180207	0	7	2	1800	1620	38.3120080908995	0.000188669381506695	16.7557051717931	4289.46052397903	8	NA	77760	82980
switch_12h	20180207.0.7.0:1BBBBBBBTTBT	20180207	0	7	2	1620	1440	57.3368610154967	0.00021818976418108	16.7557051717931	4289.46052397903	8	NA	77760	82440
switch_12h	20180207.0.7.0:1BBT	20180207	0	7	1	4320	6120	13.059465228658	9.95621190663731e-05	NA	NA	NA	NA	17100	33480
switch_12h	20180207.0.7.0:1BTBB	20180207	0	7	1	2520	2340	30.645766078365	0.000130769487796404	NA	NA	NA	NA	21600	28800
switch_12h	20180207.0.7.0:1BTBT	20180207	0	7	1	2520	2160	37.126786180831	0.000130769487796404	NA	NA	NA	NA	21600	30600
switch_12h	20180207.0.7.0:1BTTB	20180207	0	7	1	3960	3780	48.1916293993982	0.000145439986526267	NA	NA	NA	NA	20880	29700
switch_12h	20180207.0.7.0:1BTTT	20180207	0	7	1	3780	3600	32.1706698662156	0.000145439986526267	NA	NA	NA	NA	20880	30420
switch_12h	20180207.0.7.0:1TBBB	20180207	0	7	1	3780	3420	39.4089394711159	0.000151497869288601	NA	NA	NA	NA	21420	28800
switch_12h	20180207.0.8.0:1BBBBBB	20180207	0	8	1	5220	5220	16.8296318703088	0.00013030153385059	NA	NA	NA	NA	20160	30780
switch_12h	20180207.0.8.0:1BBBBBBBBBBBBBBB	20180207	0	8	2	2340	3060	15.4370201606461	0.000121081513827843	24.2739914916572	6214.14182186423	8	NA	77040	83520
switch_12h	20180207.0.8.0:1BBBBBBBBBBBBBBT	20180207	0	8	2	2340	2700	20.5114059096748	0.000155245248946806	24.2739914916572	6214.14182186423	8	NA	77040	84060
switch_12h	20180207.0.8.0:1BBBBBBBBBBBBBTB	20180207	0	8	2	2340	3240	28.4502111592333	0.000170492166207051	24.2739914916572	6214.14182186423	8	NA	76860	83700
switch_12h	20180207.0.8.0:1BBBBBBBBBBBBBTT	20180207	0	8	2	1980	2340	22.3469440854813	0.000158753996131349	24.2739914916572	6214.14182186423	8	NA	76860	83700
switch_12h	20180207.0.8.0:1BBBBBBBBBBBBTBB	20180207	0	8	2	1800	1800	3.00786367042581	0.000158242219917894	24.2739914916572	6214.14182186423	8	NA	76500	82080
switch_12h	20180207.0.8.0:1BBBBBT	20180207	0	8	1	2520	2700	32.938695782676	0.000153665403202166	NA	NA	NA	NA	20160	27360
switch_12h	20180207.0.8.0:1BBBBTB	20180207	0	8	1	4680	4500	28.5508842533734	0.000193573941873611	NA	NA	NA	NA	20520	30600
switch_12h	20180207.0.8.0:1BBBBTT	20180207	0	8	1	5400	5220	17.6259840192034	0.000153426315577653	NA	NA	NA	NA	20520	31680
switch_12h	20180207.0.8.0:1BBBTBB	20180207	0	8	1	3780	3240	31.2327799221805	0.000131062251657439	NA	NA	NA	NA	21240	28980
switch_12h	20180207.0.8.0:1BBBTBT	20180207	0	8	1	4320	4320	27.9895391836386	0.000131062251657439	NA	NA	NA	NA	21240	30240
switch_12h	20180207.0.9.0:1BBBB	20180207	0	9	1	3960	5400	15.3872349595422	9.72546669360319e-05	NA	NA	NA	NA	17100	28620
switch_12h	20180207.0.9.0:1BBBBBBBBBBB	20180207	0	9	2	2160	3780	61.2074898239791	8.323326593941e-05	117.418994853811	3757.40783532196	5	NA	72180	93420
switch_12h	20180207.0.9.0:1BBBBBBBBBBT	20180207	0	9	2	2160	3600	35.1408124570075	8.07468123074122e-05	117.418994853811	3757.40783532196	5	NA	72180	83340
switch_12h	20180207.0.9.0:1BBBBBBBBBTBB	20180207	0	9	2	1980	2160	33.5094360021637	8.83605163451832e-05	58.7094974269056	3757.40783532196	6	NA	79020	93420
switch_12h	20180207.0.9.0:1BBBBBBBBBTBT	20180207	0	9	2	1980	2700	48.5187201883849	8.83605163451832e-05	58.7094974269056	3757.40783532196	6	NA	79020	93420
switch_12h	20180207.0.9.0:1BBBBBBBBBTT	20180207	0	9	2	1980	2340	96.8188530456551	0.000104068068907739	117.418994853811	3757.40783532196	5	NA	72900	79200
switch_12h	20180207.0.9.0:1BBBT	20180207	0	9	1	4680	5220	39.6531846180572	9.93389566550935e-05	NA	NA	NA	NA	17100	30060
switch_12h	20180207.0.9.0:1BBTB	20180207	0	9	1	5040	5220	21.8967107523956	0.000119306100897353	NA	NA	NA	NA	19080	30240
switch_12h	20180207.0.9.0:1BBTT	20180207	0	9	1	5400	5220	3.98936556393642	0.0001385830815032	NA	NA	NA	NA	19080	29340
switch_12h	20180207.0.9.0:1BTBBB	20180207	0	9	1	4320	3600	28.6722894010934	0.000154809942771297	NA	NA	NA	NA	18720	26280
switch_12h	20180207.4.1.0:1BBBB	20180207	4	1	1	5580	5940	89.1615917724861	9.9021108358155e-05	NA	NA	NA	NA	16920	29880
switch_12h	20180207.4.1.0:1BBBBBBBBBBBBB	20180207	4	1	2	1800	1980	32.5716759555809	8.33309886819361e-05	33.3895426667611	8547.72292269085	8	NA	77940	86400
switch_12h	20180207.4.1.0:1BBBBBBBBBBBBT	20180207	4	1	2	2700	3060	66.3006087309379	0.000124027793730464	33.3895426667611	8547.72292269085	8	NA	77940	86940
switch_12h	20180207.4.1.0:1BBBBBBBBBBBTB	20180207	4	1	2	1440	2160	72.2125476273308	0.000125870322929108	33.3895426667611	8547.72292269085	8	NA	76860	86040
switch_12h	20180207.4.1.0:1BBBBBBBBBBBTT	20180207	4	1	2	1800	1800	74.1646757126492	0.000142604773349713	33.3895426667611	8547.72292269085	8	NA	76860	83880
switch_12h	20180207.4.1.0:1BBBBBBBBBBTBB	20180207	4	1	2	1440	1620	68.5992636952004	0.000114310650851562	33.3895426667611	8547.72292269085	8	NA	77220	84960
switch_12h	20180207.4.1.0:1BBBBBBBBBBTBT	20180207	4	1	2	1980	1440	96.1476531912676	9.86883716578573e-05	33.3895426667611	8547.72292269085	8	NA	77220	85500
switch_12h	20180207.4.1.0:1BBBBBBBBBBTTB	20180207	4	1	2	NA	NA	156.396064445998	0.000126988802031282	33.3895426667611	8547.72292269085	8	NA	78120	83880
switch_12h	20180207.4.1.0:1BBBT	20180207	4	1	1	5220	5760	89.315751190527	9.39731013462027e-05	NA	NA	NA	NA	16920	30240
switch_12h	20180207.4.1.0:1BBTB	20180207	4	1	1	5760	5760	60.1358107358727	0.000138641986490992	NA	NA	NA	NA	16380	22860
switch_12h	20180207.4.1.0:1BBTTB	20180207	4	1	1	5400	5220	29.6863738218093	0.000152158595874729	NA	NA	NA	NA	21600	31500
switch_12h	20180207.4.1.0:1BBTTT	20180207	4	1	1	5760	5760	26.4030436055024	0.000152158595874729	NA	NA	NA	NA	21600	32400
switch_12h	20180207.4.1.0:1BTBBB	20180207	4	1	1	5040	4500	42.3380025017702	0.000135432939290702	NA	NA	NA	NA	21420	30960
switch_12h	20180207.4.10.0:1BBBBB	20180207	4	10	1	9000	8820	-6.47892246437305	0.000113852761745244	NA	NA	NA	NA	21420	37620
switch_12h	20180207.4.10.0:1BBBBBBBBBBBB	20180207	4	10	2	2880	6300	65.0183623879708	7.19151079055773e-05	33.8147717006754	4328.29077768645	7	NA	72180	93420
switch_12h	20180207.4.10.0:1BBBBBBBBBBBTB	20180207	4	10	2	2700	2880	15.8365930176706	9.3278462062737e-05	16.9073858503377	4328.29077768645	8	NA	78840	87300
switch_12h	20180207.4.10.0:1BBBBBBBBBBBTT	20180207	4	10	2	2340	2700	20.5793642200914	9.3278462062737e-05	16.9073858503377	4328.29077768645	8	NA	78840	86040
switch_12h	20180207.4.10.0:1BBBBBBBBBBTB	20180207	4	10	2	1800	1800	42.5560969142383	0.000120219076347558	33.8147717006754	4328.29077768645	7	NA	74880	81540
switch_12h	20180207.4.10.0:1BBBBBBBBBBTT	20180207	4	10	2	2160	1440	76.740924389997	0.000118511332243391	33.8147717006754	4328.29077768645	7	NA	74880	82080
switch_12h	20180207.4.10.0:1BBBBT	20180207	4	10	1	8100	7740	24.6382230370431	0.000113852761745244	NA	NA	NA	NA	21420	37260
switch_12h	20180207.4.10.0:1BBBTB	20180207	4	10	1	8100	7920	40.9652676847886	0.000129110865428378	NA	NA	NA	NA	20880	35280
switch_12h	20180207.4.10.0:1BBBTT	20180207	4	10	1	6480	6300	28.0124668722016	0.000129110865428378	NA	NA	NA	NA	20880	32400
switch_12h	20180207.4.10.0:1BBTBB	20180207	4	10	1	8100	7920	27.6966002481315	0.000113570533073719	NA	NA	NA	NA	20880	37800
switch_12h	20180207.4.10.0:1BBTBT	20180207	4	10	1	7920	7920	26.3074095376435	0.000113570533073719	NA	NA	NA	NA	20880	36000
switch_12h	20180207.4.10.0:1BBTTB	20180207	4	10	1	7200	6660	13.9170072368023	0.000167534709612213	NA	NA	NA	NA	19260	31320
switch_12h	20180207.4.11.0:1BBBBB	20180207	4	11	1	3960	4140	-4.28649394431818	0.000129017271888335	NA	NA	NA	NA	18360	26820
switch_12h	20180207.4.11.0:1BBBBBBBBBBBBB	20180207	4	11	2	1800	2880	33.7144908349666	9.9949636593821e-05	81.7998663779998	5235.19144819199	6	NA	74700	80820
switch_12h	20180207.4.11.0:1BBBBBBBBBBBBTB	20180207	4	11	2	2340	2700	27.7325961706192	0.000132964642446149	40.8999331889999	5235.19144819199	7	NA	78480	89460
switch_12h	20180207.4.11.0:1BBBBBBBBBBBBTT	20180207	4	11	2	3060	3420	18.90785473209	0.000132964642446149	40.8999331889999	5235.19144819199	7	NA	78480	91980
switch_12h	20180207.4.11.0:1BBBBBBBBBBBTB	20180207	4	11	2	1620	1980	65.0082075676824	0.000134397900180516	81.7998663779998	5235.19144819199	6	NA	73260	79200
switch_12h	20180207.4.11.0:1BBBBBBBBBBBTTB	20180207	4	11	2	1620	1260	32.0576532964258	0.00016592046288398	40.8999331889999	5235.19144819199	7	NA	77940	83880
switch_12h	20180207.4.11.0:1BBBBBBBBBBBTTT	20180207	4	11	2	1980	1440	32.0249066127605	0.000157745199205575	40.8999331889999	5235.19144819199	7	NA	77940	84960
switch_12h	20180207.4.11.0:1BBBBT	20180207	4	11	1	3240	2880	28.241948138392	0.000133280610421442	NA	NA	NA	NA	18360	26460
switch_12h	20180207.4.11.0:1BBBTB	20180207	4	11	1	1800	1980	56.0253289989076	0.000150132405352489	NA	NA	NA	NA	18180	25020
switch_12h	20180207.4.11.0:1BBBTT	20180207	4	11	1	4860	4500	26.8508617348835	0.000152890142538116	NA	NA	NA	NA	18180	28440
switch_12h	20180207.4.11.0:1BBTBB	20180207	4	11	1	4680	4680	54.4856082591209	0.000112653499698622	NA	NA	NA	NA	21420	29340
switch_12h	20180207.4.11.0:1BBTBT	20180207	4	11	1	NA	NA	32.1364969388699	0.000112653499698622	NA	NA	NA	NA	21420	28080
switch_12h	20180207.4.12.0:1BBB	20180207	4	12	1	4860	5220	14.2151883611339	8.7953374885453e-05	NA	NA	NA	NA	16380	29880
switch_12h	20180207.4.12.0:1BBBBBBBBBBBBB	20180207	4	12	2	2160	2880	1.16716143399564	0.00012657502742869	16.457059201016	4213.00715546009	8	NA	78840	87840
switch_12h	20180207.4.12.0:1BBBBBBBBBBBBT	20180207	4	12	2	2880	2700	17.1421442028275	0.00012657502742869	16.457059201016	4213.00715546009	8	NA	78840	87840
switch_12h	20180207.4.12.0:1BBBBBBBBBBBT	20180207	4	12	2	2340	2700	33.3113205215503	0.00013137259608487	32.9141184020319	4213.00715546009	7	NA	73620	80100
switch_12h	20180207.4.12.0:1BBBBBBBBBBTBB	20180207	4	12	2	1620	1440	21.9719727507526	0.000165638306934277	16.457059201016	4213.00715546009	8	NA	79020	86040
switch_12h	20180207.4.12.0:1BBBBBBBBBBTBT	20180207	4	12	2	1980	1620	27.2794875363406	0.000165638306934277	16.457059201016	4213.00715546009	8	NA	79020	86040
switch_12h	20180207.4.12.0:1BBBBBBBBBBTTB	20180207	4	12	2	1620	1980	24.8117252319057	0.000154121667676247	16.457059201016	4213.00715546009	8	NA	78660	84780
switch_12h	20180207.4.12.0:1BBBBBBBBBBTTT	20180207	4	12	2	1620	1080	12.8528072306646	0.000154121667676247	16.457059201016	4213.00715546009	8	NA	78660	84780
switch_12h	20180207.4.12.0:1BBT	20180207	4	12	1	4680	4500	19.0449063714383	0.000113122228978596	NA	NA	NA	NA	16380	27720
switch_12h	20180207.4.12.0:1BTBB	20180207	4	12	1	5400	4860	17.487152710118	0.000110254000604812	NA	NA	NA	NA	21420	31320
switch_12h	20180207.4.12.0:1BTBT	20180207	4	12	1	4680	4680	10.7098592096856	0.000110254000604812	NA	NA	NA	NA	21420	30960
switch_12h	20180207.4.12.0:1BTT	20180207	4	12	1	2700	2520	15.4013879815304	0.000102045078931676	NA	NA	NA	NA	15120	22680
switch_12h	20180207.4.13.0:1BBBBB	20180207	4	13	1	5580	5580	10.6894357134858	0.000103083757396679	NA	NA	NA	NA	20700	31140
switch_12h	20180207.4.13.0:1BBBBBBBBBBBBBB	20180207	4	13	2	2160	2520	30.5356230719809	0.000121196915812563	21.7885886226305	5577.87868739342	8	NA	75960	83340
switch_12h	20180207.4.13.0:1BBBBBBBBBBBBBT	20180207	4	13	2	1800	1440	3.60050101817088	0.000141566645370821	21.7885886226305	5577.87868739342	8	NA	75960	83160
switch_12h	20180207.4.13.0:1BBBBBBBBBBBBTB	20180207	4	13	2	2340	2160	38.4696561635089	0.000170061057281295	21.7885886226305	5577.87868739342	8	NA	75960	82800
switch_12h	20180207.4.13.0:1BBBBBBBBBBBBTT	20180207	4	13	2	1440	1440	22.448000115193	0.000143493836528461	21.7885886226305	5577.87868739342	8	NA	75960	83700
switch_12h	20180207.4.13.0:1BBBBBBBBBBBTBB	20180207	4	13	2	1800	1620	6.80770424236246	0.000161438986238804	21.7885886226305	5577.87868739342	8	NA	76140	83700
switch_12h	20180207.4.13.0:1BBBBBBBBBBBTBT	20180207	4	13	2	1800	NA	29.4845314856037	0.000137317381343587	21.7885886226305	5577.87868739342	8	NA	76140	83880
switch_12h	20180207.4.13.0:1BBBBT	20180207	4	13	1	6300	5940	13.3726909091858	0.000180473326139533	NA	NA	NA	NA	20700	32220
switch_12h	20180207.4.13.0:1BBBTB	20180207	4	13	1	7200	6840	17.3881757950182	0.000134604590414967	NA	NA	NA	NA	20880	35280
switch_12h	20180207.4.13.0:1BBBTT	20180207	4	13	1	4860	4500	19.92645346164	0.000134604590414967	NA	NA	NA	NA	20880	31140
switch_12h	20180207.4.13.0:1BBTBB	20180207	4	13	1	6480	6120	20.6255883183919	0.000157876751286475	NA	NA	NA	NA	21240	32220
switch_12h	20180207.4.13.0:1BBTBT	20180207	4	13	1	5220	4860	25.6851278103071	0.000157876751286475	NA	NA	NA	NA	21240	32580
switch_12h	20180207.4.13.0:1BBTTB	20180207	4	13	1	NA	NA	14.3300779532135	0.000169669999864609	NA	NA	NA	NA	20520	30600
switch_12h	20180207.4.14.0:1BBBB	20180207	4	14	1	1440	1440	8.42408065315853	0.000113570496565119	NA	NA	NA	NA	17280	22320
switch_12h	20180207.4.14.0:1BBBBBBBBBBBBBB	20180207	4	14	2	1800	2160	19.0031908890477	0.000121407333281994	27.7343343989103	3549.99480306051	7	NA	76140	82440
switch_12h	20180207.4.14.0:1BBBBBBBBBBBBBT	20180207	4	14	2	2520	3060	15.1918631172786	0.0001454453007048	27.7343343989103	3549.99480306051	7	NA	76140	84060
switch_12h	20180207.4.14.0:1BBBBBBBBBBBBTB	20180207	4	14	2	2700	2700	26.3396636236706	0.000116398017606971	27.7343343989103	3549.99480306051	7	NA	76680	87840
switch_12h	20180207.4.14.0:1BBBBBBBBBBBBTT	20180207	4	14	2	1800	1800	15.2582648075465	0.000140530157281212	27.7343343989103	3549.99480306051	7	NA	76680	85680
switch_12h	20180207.4.14.0:1BBBBBBBBBBBTBB	20180207	4	14	2	2160	1800	38.9721408104826	0.000186949826252224	27.7343343989103	3549.99480306051	7	NA	77400	82080
switch_12h	20180207.4.14.0:1BBBTB	20180207	4	14	1	5040	4680	13.5931294889955	0.00013733389805101	NA	NA	NA	NA	21420	32220
switch_12h	20180207.4.14.0:1BBBTT	20180207	4	14	1	5580	5040	16.2259590306689	0.00013733389805101	NA	NA	NA	NA	21420	32400
switch_12h	20180207.4.14.0:1BBTB	20180207	4	14	1	3240	3780	29.3204773541258	0.000108786028456425	NA	NA	NA	NA	15480	26460
switch_12h	20180207.4.14.0:1BBTTB	20180207	4	14	1	5220	NA	-15.1522412070879	0.00012926208743342	NA	NA	NA	NA	21240	29880
switch_12h	20180207.4.14.0:1BBTTT	20180207	4	14	1	NA	NA	-11.1521920975319	0.00012926208743342	NA	NA	NA	NA	21240	28800
switch_12h	20180207.4.15.0:1BBBBB	20180207	4	15	1	5040	5580	1.50390746874028	0.000126327929343469	NA	NA	NA	NA	18180	31500
switch_12h	20180207.4.15.0:1BBBBBBBBBBBBB	20180207	4	15	2	1620	2880	6.72132518622102	0.000122695515273945	36.2178663461149	4635.88689230271	7	NA	75780	80640
switch_12h	20180207.4.15.0:1BBBBBBBBBBBBT	20180207	4	15	2	1800	2880	22.5860861805354	0.000126400237082631	36.2178663461149	4635.88689230271	7	NA	75780	83520
switch_12h	20180207.4.15.0:1BBBBBBBBBBBTB	20180207	4	15	2	1800	2340	11.1343916457203	0.000164858357179093	36.2178663461149	4635.88689230271	7	NA	75780	79560
switch_12h	20180207.4.15.0:1BBBBBBBBBBBTT	20180207	4	15	2	1980	2520	16.9566888065023	0.000179248112129101	36.2178663461149	4635.88689230271	7	NA	75780	80100
switch_12h	20180207.4.15.0:1BBBBBBBBBBTBBB	20180207	4	15	2	1800	1440	17.7037361677266	0.00017269799504487	18.1089331730575	4635.88689230271	8	NA	79020	85680
switch_12h	20180207.4.15.0:1BBBBBBBBBBTBBT	20180207	4	15	2	NA	NA	6.62632251472881	0.00017269799504487	18.1089331730575	4635.88689230271	8	NA	79020	83880
switch_12h	20180207.4.15.0:1BBBBT	20180207	4	15	1	4500	4500	13.311324076121	0.000138857702112006	NA	NA	NA	NA	18180	28260
switch_12h	20180207.4.15.0:1BBBTB	20180207	4	15	1	3600	3420	51.4883865527994	9.29407346006403e-05	NA	NA	NA	NA	17280	28620
switch_12h	20180207.4.15.0:1BBBTT	20180207	4	15	1	3960	3780	34.6396693325013	0.000123089543812486	NA	NA	NA	NA	17280	27720
switch_12h	20180207.4.15.0:1BBTBB	20180207	4	15	1	4320	3600	12.2802451879677	0.000152862993498491	NA	NA	NA	NA	17460	22680
switch_12h	20180207.4.2.0:1BBBB	20180207	4	2	1	1620	1800	69.9194198787977	0.000110957452447183	NA	NA	NA	NA	16380	25020
switch_12h	20180207.4.2.0:1BBBBBBBBBBBBB	20180207	4	2	2	2160	2880	23.0669357078317	0.000151176313231101	35.7017722202167	4569.82684418774	7	NA	76320	82800
switch_12h	20180207.4.2.0:1BBBBBBBBBBBBT	20180207	4	2	2	2160	2340	48.7393368468332	0.000150906252543505	35.7017722202167	4569.82684418774	7	NA	76320	82980
switch_12h	20180207.4.2.0:1BBBBBBBBBBBTB	20180207	4	2	2	1800	1800	58.2386288359282	0.000162179168911109	35.7017722202167	4569.82684418774	7	NA	78120	82980
switch_12h	20180207.4.2.0:1BBBBBBBBBBBTT	20180207	4	2	2	1800	1980	44.2434516514167	0.000155344439254936	35.7017722202167	4569.82684418774	7	NA	78120	82260
switch_12h	20180207.4.2.0:1BBBBBBBBBBTBB	20180207	4	2	2	NA	NA	76.7749244979862	0.000173768649114999	35.7017722202167	4569.82684418774	7	NA	75960	80640
switch_12h	20180207.4.2.0:1BBBT	20180207	4	2	1	3060	3780	29.7458401510549	0.000110938907782761	NA	NA	NA	NA	16380	26280
switch_12h	20180207.4.2.0:1BBTB	20180207	4	2	1	1980	2340	56.1303987024909	0.000128962651462022	NA	NA	NA	NA	15840	22140
switch_12h	20180207.4.2.0:1BBTT	20180207	4	2	1	3600	NA	88.2150668336668	0.000133881117713078	NA	NA	NA	NA	15840	21600
switch_12h	20180207.4.3.0:1BBB	20180207	4	3	1	5040	6300	56.2564881296951	0.000105316404652964	NA	NA	NA	NA	14760	22320
switch_12h	20180207.4.3.0:1BBBBBBBBBBBB	20180207	4	3	2	2160	2700	36.8262245201665	0.000145704035242315	32.2132325395832	4123.29376506664	7	NA	78120	86400
switch_12h	20180207.4.3.0:1BBBBBBBBBBBT	20180207	4	3	2	1980	2880	87.3189061346348	0.000117753166599653	32.2132325395832	4123.29376506664	7	NA	78120	86400
switch_12h	20180207.4.3.0:1BBBBBBBBBBTB	20180207	4	3	2	3780	5220	67.1118627991311	0.000137390531169698	32.2132325395832	4123.29376506664	7	NA	77760	88920
switch_12h	20180207.4.3.0:1BBBBBBBBBBTT	20180207	4	3	2	1980	2700	54.9227322915827	0.000165657106561172	32.2132325395832	4123.29376506664	7	NA	77760	84780
switch_12h	20180207.4.3.0:1BBBBBBBBBTB	20180207	4	3	2	1800	1800	71.2745196222456	0.000141771714988092	64.4264650791663	4123.29376506664	6	NA	72360	79200
switch_12h	20180207.4.3.0:1BBBBBBBBBTT	20180207	4	3	2	1620	1800	63.817849458703	0.000105643913585041	64.4264650791663	4123.29376506664	6	NA	72360	85500
switch_12h	20180207.4.3.0:1BBT	20180207	4	3	1	4500	5040	59.9039790831114	0.000105247197003276	NA	NA	NA	NA	14760	22500
switch_12h	20180207.4.3.0:1BTB	20180207	4	3	1	4140	5220	63.005986249857	0.000136260376909666	NA	NA	NA	NA	19440	27720
switch_12h	20180207.4.3.0:1BTT	20180207	4	3	1	1980	2340	70.1741966451778	0.000136977624106463	NA	NA	NA	NA	19440	26100
switch_12h	20180207.4.3.0:1TBB	20180207	4	3	1	NA	NA	67.238792606458	0.000158536384691857	NA	NA	NA	NA	17640	21600
switch_12h	20180207.4.4.0:1BBB	20180207	4	4	1	3780	3960	44.0816613455944	8.62121678558279e-05	NA	NA	NA	NA	13680	24840
switch_12h	20180207.4.4.0:1BBBBBBBBBBBB	20180207	4	4	2	1620	1440	19.7811975109603	9.58998524501104e-05	51.5771549889424	6601.87583858462	7	NA	76320	83520
switch_12h	20180207.4.4.0:1BBBBBBBBBBBT	20180207	4	4	2	1800	1440	51.5584123829704	9.90648403837784e-05	51.5771549889424	6601.87583858462	7	NA	76320	83700
switch_12h	20180207.4.4.0:1BBBBBBBBBBTB	20180207	4	4	2	1980	1980	50.7544826310426	9.29728747399243e-05	51.5771549889424	6601.87583858462	7	NA	75780	83880
switch_12h	20180207.4.4.0:1BBBBBBBBBBTT	20180207	4	4	2	1620	1800	44.8206431658502	0.000107193595852929	51.5771549889424	6601.87583858462	7	NA	75780	85500
switch_12h	20180207.4.4.0:1BBBBBBBBBTBBB	20180207	4	4	2	1800	2160	45.497112040519	0.000142259339111348	25.7885774944712	6601.87583858462	8	NA	77220	83700
switch_12h	20180207.4.4.0:1BBBBBBBBBTBBT	20180207	4	4	2	1800	NA	73.6967342894382	0.000119020067009727	25.7885774944712	6601.87583858462	8	NA	77220	84600
switch_12h	20180207.4.4.0:1BBTB	20180207	4	4	1	3420	3600	41.3529505828115	0.000112126915575238	NA	NA	NA	NA	21240	29160
switch_12h	20180207.4.4.0:1BBTT	20180207	4	4	1	3780	3780	54.6430094532736	0.000112126915575238	NA	NA	NA	NA	21240	28800
switch_12h	20180207.4.4.0:1BTBB	20180207	4	4	1	1980	1980	39.5620512619647	0.000131431089729632	NA	NA	NA	NA	18720	25380
switch_12h	20180207.4.4.0:1BTBT	20180207	4	4	1	1980	1440	44.2447822755718	0.000147222855824515	NA	NA	NA	NA	18720	24120
switch_12h	20180207.4.5.0:1BBBBB	20180207	4	5	1	3960	3960	27.1260561556215	0.000103878612169353	NA	NA	NA	NA	20700	30780
switch_12h	20180207.4.5.0:1BBBBBBBBBBBBBB	20180207	4	5	2	1800	1980	33.9214189903509	9.10504166993976e-05	26.6022188309642	6810.16802072684	8	NA	76860	84240
switch_12h	20180207.4.5.0:1BBBBBBBBBBBBBT	20180207	4	5	2	1980	1800	67.42832416879	0.000107412744608357	26.6022188309642	6810.16802072684	8	NA	76860	84060
switch_12h	20180207.4.5.0:1BBBBBBBBBBBBTB	20180207	4	5	2	1620	1620	35.5556621966308	0.000145657733163599	26.6022188309642	6810.16802072684	8	NA	76140	82800
switch_12h	20180207.4.5.0:1BBBBBBBBBBBBTT	20180207	4	5	2	1620	1260	26.0465401638938	0.000160990640333243	26.6022188309642	6810.16802072684	8	NA	76140	82620
switch_12h	20180207.4.5.0:1BBBBBBBBBBBTBB	20180207	4	5	2	1260	1080	55.4678142429123	0.000147494312351686	26.6022188309642	6810.16802072684	8	NA	76500	81540
switch_12h	20180207.4.5.0:1BBBBBBBBBBBTBT	20180207	4	5	2	NA	NA	58.4779631474423	0.000154085310824604	26.6022188309642	6810.16802072684	8	NA	76500	82080
switch_12h	20180207.4.5.0:1BBBBT	20180207	4	5	1	3420	3780	44.0738769122786	0.000182480205987165	NA	NA	NA	NA	20700	29520
switch_12h	20180207.4.5.0:1BBBTB	20180207	4	5	1	3960	4320	31.6692895607142	0.000157935547047601	NA	NA	NA	NA	20520	30420
switch_12h	20180207.4.5.0:1BBBTT	20180207	4	5	1	3780	3960	55.4870132522354	0.00020584750926656	NA	NA	NA	NA	20520	30240
switch_12h	20180207.4.5.0:1BBTBB	20180207	4	5	1	1440	1440	55.7975551637857	0.000117667421006948	NA	NA	NA	NA	20700	26640
switch_12h	20180207.4.5.0:1BBTBT	20180207	4	5	1	3960	3960	52.4492343726685	0.000143786630109942	NA	NA	NA	NA	20700	28080
switch_12h	20180207.4.5.0:1BBTTB	20180207	4	5	1	NA	NA	50.9245119393513	0.000187832219049864	NA	NA	NA	NA	20700	27000
switch_12h	20180207.4.6.0:1BBBBB	20180207	4	6	1	3780	3600	12.4519260980969	0.000104934109294138	NA	NA	NA	NA	19260	29700
switch_12h	20180207.4.6.0:1BBBBBBBBBBBBBB	20180207	4	6	2	1260	1080	31.9365662489537	0.000143729162577795	23.1706723445714	5931.69212021029	8	NA	78300	85860
switch_12h	20180207.4.6.0:1BBBBBBBBBBBBBT	20180207	4	6	2	1440	1980	39.5008637190877	0.00019058223027965	23.1706723445714	5931.69212021029	8	NA	78300	86040
switch_12h	20180207.4.6.0:1BBBBBBBBBBBBTB	20180207	4	6	2	1980	1980	58.5381597219968	6.34227879722699e-05	23.1706723445714	5931.69212021029	8	NA	78120	85320
switch_12h	20180207.4.6.0:1BBBBBBBBBBBBTT	20180207	4	6	2	1980	1800	50.1522683937479	0.000110809722083998	23.1706723445714	5931.69212021029	8	NA	78120	85860
switch_12h	20180207.4.6.0:1BBBBBBBBBBBTBB	20180207	4	6	2	1620	1260	45.055455770415	0.000195269737428587	23.1706723445714	5931.69212021029	8	NA	77400	82620
switch_12h	20180207.4.6.0:1BBBBBBBBBBBTBT	20180207	4	6	2	1620	1440	59.0526800168567	0.00017037421544832	23.1706723445714	5931.69212021029	8	NA	77400	83520
switch_12h	20180207.4.6.0:1BBBBBBBBBBBTTB	20180207	4	6	2	1440	NA	41.5829527529948	0.000173316218696323	23.1706723445714	5931.69212021029	8	NA	76860	83700
switch_12h	20180207.4.6.0:1BBBBT	20180207	4	6	1	3960	4320	58.3293301385307	0.000118321662445555	NA	NA	NA	NA	19260	28800
switch_12h	20180207.4.6.0:1BBBTB	20180207	4	6	1	2700	2340	63.0589827733639	6.9699323468109e-05	NA	NA	NA	NA	19980	30420
switch_12h	20180207.4.6.0:1BBBTT	20180207	4	6	1	1620	1260	59.1558555038709	0.00012431737739032	NA	NA	NA	NA	19980	26820
switch_12h	20180207.4.6.0:1BBTBB	20180207	4	6	1	2880	3240	71.7680562801454	0.000131704574254545	NA	NA	NA	NA	17100	24660
switch_12h	20180207.4.6.0:1BBTBT	20180207	4	6	1	3240	NA	49.4411276116896	0.000144497400917666	NA	NA	NA	NA	17100	22140
switch_12h	20180207.4.8.0:1BBB	20180207	4	8	1	6300	7740	19.9210219727144	9.22893838768124e-05	NA	NA	NA	NA	19080	34740
switch_12h	20180207.4.8.0:1BBBBBBBBBBB	20180207	4	8	2	2700	3420	42.4225127236147	9.22413547182122e-05	36.9333801038183	4727.47265328874	7	NA	79020	93240
switch_12h	20180207.4.8.0:1BBBBBBBBBBT	20180207	4	8	2	3060	4680	62.5776129837433	9.22413547182122e-05	36.9333801038183	4727.47265328874	7	NA	79020	93420
switch_12h	20180207.4.8.0:1BBBBBBBBBTB	20180207	4	8	2	1620	1980	77.2994332515079	0.000139777617083134	36.9333801038183	4727.47265328874	7	NA	75420	83880
switch_12h	20180207.4.8.0:1BBBBBBBBBTT	20180207	4	8	2	1620	1620	26.3027279115152	0.000162267491161196	36.9333801038183	4727.47265328874	7	NA	75420	81180
switch_12h	20180207.4.8.0:1BBBBBBBBTBB	20180207	4	8	2	2160	1800	35.2988620229374	0.000160865749322856	36.9333801038183	4727.47265328874	7	NA	76320	83160
switch_12h	20180207.4.8.0:1BBBBBBBBTBT	20180207	4	8	2	1980	NA	48.3163777088144	0.000161727617100424	36.9333801038183	4727.47265328874	7	NA	76320	83160
switch_12h	20180207.4.8.0:1BBT	20180207	4	8	1	6300	7020	38.0729121822504	0.000110731873140182	NA	NA	NA	NA	19080	37620
switch_12h	20180207.4.8.0:1BTB	20180207	4	8	1	6120	5940	26.9646845275307	9.47860667386359e-05	NA	NA	NA	NA	19260	33120
switch_12h	20180207.4.8.0:1BTT	20180207	4	8	1	5940	6480	28.9374039779079	9.02201225714676e-05	NA	NA	NA	NA	19260	33300
switch_12h	20180207.4.8.0:1TBB	20180207	4	8	1	4680	4140	10.1590894116808	0.000157787432557648	NA	NA	NA	NA	18360	27180
switch_12h	20180207.4.8.0:1TBT	20180207	4	8	1	3600	3420	14.7382806706625	0.000159092051722217	NA	NA	NA	NA	18360	26820
switch_12h	20180216.4.1.0:1BBBB	20180216	4	1	1	4500	5400	86.4836292083238	0.000110715227416697	NA	NA	NA	NA	16380	21600
switch_12h	20180216.4.1.0:1BBBBBBBBBBBBB	20180216	4	1	2	1980	2160	73.4846824701285	0.000116766755732141	32.7011656588782	4185.74920433641	7	NA	75960	85680
switch_12h	20180216.4.1.0:1BBBBBBBBBBBBT	20180216	4	1	2	1620	1980	111.439200117544	0.000130050232814189	32.7011656588782	4185.74920433641	7	NA	75960	85140
switch_12h	20180216.4.1.0:1BBBBBBBBBBBTB	20180216	4	1	2	1620	1800	106.571627823641	0.00019109122796882	32.7011656588782	4185.74920433641	7	NA	76140	80460
switch_12h	20180216.4.1.0:1BBBBBBBBBBBTT	20180216	4	1	2	1980	1800	78.4461220931824	0.000170442586923992	32.7011656588782	4185.74920433641	7	NA	76140	79560
switch_12h	20180216.4.1.0:1BBBBBBBBBBTBBB	20180216	4	1	2	1620	1260	56.0678437806693	0.000192277183774942	16.3505828294391	4185.74920433641	8	NA	78480	82980
switch_12h	20180216.4.1.0:1BBBT	20180216	4	1	1	1800	2160	56.577536421335	0.000113125005492061	NA	NA	NA	NA	16380	22320
switch_12h	20180216.4.1.0:1BBTB	20180216	4	1	1	3960	4140	92.0902439851498	0.000142854776640465	NA	NA	NA	NA	15840	21600
switch_12h	20180216.4.1.0:1BBTTB	20180216	4	1	1	3420	2880	64.678471610292	0.000178157522206791	NA	NA	NA	NA	20700	28620
switch_12h	20180216.4.1.0:1BBTTT	20180216	4	1	1	NA	NA	41.3990082478743	0.000292956922220935	NA	NA	NA	NA	20700	28620
switch_12h	20180216.4.10.0:1BBBB	20180216	4	10	1	6120	6660	35.0582959536902	0.000106426815059357	NA	NA	NA	NA	21600	34920
switch_12h	20180216.4.10.0:1BBBBBBBBBBB	20180216	4	10	2	1800	2880	19.6198621493758	9.02238884263368e-05	65.7717281741193	4209.39060314364	6	NA	71460	80820
switch_12h	20180216.4.10.0:1BBBBBBBBBBTB	20180216	4	10	2	1800	1620	29.4915511136514	0.000114795241059654	32.8858640870597	4209.39060314364	7	NA	78840	84960
switch_12h	20180216.4.10.0:1BBBBBBBBBBTT	20180216	4	10	2	1980	1800	20.438885521567	0.000114795241059654	32.8858640870597	4209.39060314364	7	NA	78840	85320
switch_12h	20180216.4.10.0:1BBBBBBBBBTBB	20180216	4	10	2	1440	1080	32.3672303425422	0.000160968557963343	32.8858640870597	4209.39060314364	7	NA	77400	81720
switch_12h	20180216.4.10.0:1BBBBBBBBBTBT	20180216	4	10	2	2340	1980	24.3939634329141	0.000171309652076851	32.8858640870597	4209.39060314364	7	NA	77400	82980
switch_12h	20180216.4.10.0:1BBBBBBBBBTTB	20180216	4	10	2	1980	NA	13.8888449729197	0.000176641400012188	32.8858640870597	4209.39060314364	7	NA	76680	84240
switch_12h	20180216.4.10.0:1BBBT	20180216	4	10	1	7740	8100	33.3533922060571	0.000106426815059357	NA	NA	NA	NA	21600	35640
switch_12h	20180216.4.10.0:1BBT	20180216	4	10	1	5400	5760	54.4158956556761	0.000110777901352723	NA	NA	NA	NA	16020	23400
switch_12h	20180216.4.10.0:1BTBB	20180216	4	10	1	5040	4860	17.1067890646915	0.00014963588172758	NA	NA	NA	NA	20880	31140
switch_12h	20180216.4.10.0:1BTBT	20180216	4	10	1	4140	3780	23.1607027927749	0.00014963588172758	NA	NA	NA	NA	20880	29520
switch_12h	20180216.4.10.0:1BTT	20180216	4	10	1	5400	5040	66.2216315064966	0.000142092922327887	NA	NA	NA	NA	16200	23220
switch_12h	20180216.4.11.0:1BBB	20180216	4	11	1	3780	4140	58.6476199371946	0.000131240795426393	NA	NA	NA	NA	20520	29700
switch_12h	20180216.4.11.0:1BBBBBBBBBBBB	20180216	4	11	2	1980	3060	65.8026076346147	9.48189316810618e-05	30.9295760704999	3958.98573702399	7	NA	73980	80640
switch_12h	20180216.4.11.0:1BBBBBBBBBBBTB	20180216	4	11	2	2160	2700	32.0771945857897	0.000141604970525597	15.46478803525	3958.98573702399	8	NA	79200	88740
switch_12h	20180216.4.11.0:1BBBBBBBBBBBTT	20180216	4	11	2	2160	2520	28.6685917101978	0.000141604970525597	15.46478803525	3958.98573702399	8	NA	79200	87120
switch_12h	20180216.4.11.0:1BBBBBBBBBBTBB	20180216	4	11	2	2340	2880	21.1468407144261	0.000151772864075183	15.46478803525	3958.98573702399	8	NA	78840	87480
switch_12h	20180216.4.11.0:1BBBBBBBBBBTBT	20180216	4	11	2	2520	2340	19.5186755071541	0.000151772864075183	15.46478803525	3958.98573702399	8	NA	78840	86760
switch_12h	20180216.4.11.0:1BBBBBBBBBBTTB	20180216	4	11	2	2700	2340	19.5411623977487	0.000153602979438584	15.46478803525	3958.98573702399	8	NA	78480	86400
switch_12h	20180216.4.11.0:1BBBBBBBBBBTTT	20180216	4	11	2	2340	1800	9.19311322585894	0.000153602979438584	15.46478803525	3958.98573702399	8	NA	78480	84780
switch_12h	20180216.4.11.0:1BBT	20180216	4	11	1	4320	4860	74.4591882310504	0.000152320260014215	NA	NA	NA	NA	20520	30780
switch_12h	20180216.4.11.0:1BTBB	20180216	4	11	1	4500	4320	23.4270635651837	0.000159860967447395	NA	NA	NA	NA	20880	29700
switch_12h	20180216.4.11.0:1BTBT	20180216	4	11	1	5220	4500	34.6010213267738	0.000159860967447395	NA	NA	NA	NA	20880	29520
switch_12h	20180216.4.11.0:1BTTB	20180216	4	11	1	5220	4680	22.4139705334292	0.0001623965541001	NA	NA	NA	NA	21240	29700
switch_12h	20180216.4.11.0:1BTTT	20180216	4	11	1	NA	NA	15.8332861165394	0.0001623965541001	NA	NA	NA	NA	21240	30060
switch_12h	20180216.4.13.0:1BBBBB	20180216	4	13	1	2520	3060	24.6174247938507	9.8040749909792e-05	NA	NA	NA	NA	21240	30420
switch_12h	20180216.4.13.0:1BBBBBBBBBBBBBBB	20180216	4	13	2	1440	1800	16.9750832111628	0.000119687317984507	14.7037107105028	7528.29988377743	9	NA	77040	84060
switch_12h	20180216.4.13.0:1BBBBBBBBBBBBBBT	20180216	4	13	2	3420	4140	26.7268804054145	0.000123246990344297	14.7037107105028	7528.29988377743	9	NA	77040	87120
switch_12h	20180216.4.13.0:1BBBBBBBBBBBBBTB	20180216	4	13	2	1800	1620	27.7680029567059	0.000159607383333748	14.7037107105028	7528.29988377743	9	NA	77760	84240
switch_12h	20180216.4.13.0:1BBBBBBBBBBBBBTT	20180216	4	13	2	1800	1620	15.301481913677	0.000171032531715127	14.7037107105028	7528.29988377743	9	NA	77760	84240
switch_12h	20180216.4.13.0:1BBBBBBBBBBBBTBB	20180216	4	13	2	2340	1800	40.0386289457244	0.000150335004390519	14.7037107105028	7528.29988377743	9	NA	76860	83700
switch_12h	20180216.4.13.0:1BBBBBBBBBBBBTBT	20180216	4	13	2	1980	1620	63.5347903566023	0.000148671536781925	14.7037107105028	7528.29988377743	9	NA	76860	83160
switch_12h	20180216.4.13.0:1BBBBBBBBBBBBTTB	20180216	4	13	2	1620	1440	49.9640096691838	0.000186450856271373	14.7037107105028	7528.29988377743	9	NA	77760	82080
switch_12h	20180216.4.13.0:1BBBBT	20180216	4	13	1	2700	2340	34.5745801880381	9.8040749909792e-05	NA	NA	NA	NA	21240	30780
switch_12h	20180216.4.13.0:1BBBTB	20180216	4	13	1	4680	5400	39.6605166071509	0.000116804796649999	NA	NA	NA	NA	21420	36360
switch_12h	20180216.4.13.0:1BBBTT	20180216	4	13	1	4320	5580	29.6056969982251	0.000116804796649999	NA	NA	NA	NA	21420	35100
switch_12h	20180216.4.13.0:1BBTBB	20180216	4	13	1	1980	1980	21.2441221793318	0.000152923165843045	NA	NA	NA	NA	19980	26460
switch_12h	20180216.4.13.0:1BBTBT	20180216	4	13	1	4140	4140	19.5324674385516	0.000146564247134107	NA	NA	NA	NA	19980	28800
switch_12h	20180216.4.13.0:1BBTTB	20180216	4	13	1	NA	NA	10.7683566619972	0.000167123380106458	NA	NA	NA	NA	19620	28620
switch_12h	20180216.4.15.0:1BBBBB	20180216	4	15	1	4500	4320	13.5782633214786	0.000120046716104273	NA	NA	NA	NA	16380	23040
switch_12h	20180216.4.15.0:1BBBBBBBBBBBBBBB	20180216	4	15	2	3780	5940	0.500826139832203	6.39944458683315e-05	16.4804210926936	4218.98779972957	8	NA	75060	88920
switch_12h	20180216.4.15.0:1BBBBBBBBBBBBBBT	20180216	4	15	2	2880	5400	47.8629827059391	9.54382736544647e-05	16.4804210926936	4218.98779972957	8	NA	75060	87300
switch_12h	20180216.4.15.0:1BBBBBBBBBBBBBTB	20180216	4	15	2	2520	3240	45.1135777794167	0.000140221789918239	16.4804210926936	4218.98779972957	8	NA	74880	80280
switch_12h	20180216.4.15.0:1BBBBBBBBBBBBBTT	20180216	4	15	2	2340	2700	47.718864768223	0.000151915133114275	16.4804210926936	4218.98779972957	8	NA	74880	79380
switch_12h	20180216.4.15.0:1BBBBBBBBBBBBTBBB	20180216	4	15	2	2340	2160	37.1524764013369	0.000149080222602859	8.24021054634682	4218.98779972957	9	NA	79020	84960
switch_12h	20180216.4.15.0:1BBBBBBBBBBBBTBBT	20180216	4	15	2	2520	NA	36.8469548849096	0.000149080222602859	8.24021054634682	4218.98779972957	9	NA	79020	85140
switch_12h	20180216.4.15.0:1BBBBT	20180216	4	15	1	4140	4500	31.0117944438411	0.000150150935538576	NA	NA	NA	NA	16380	21780
switch_12h	20180216.4.15.0:1BBBTB	20180216	4	15	1	4860	5040	48.9284670399586	0.000136322532381044	NA	NA	NA	NA	16560	22320
switch_12h	20180216.4.15.0:1BBBTT	20180216	4	15	1	4500	NA	21.0669251782975	0.000130334641707288	NA	NA	NA	NA	16560	22140
switch_12h	20180216.4.16.0:1BBBB	20180216	4	16	1	4140	4320	35.6319383100943	0.000100020512778087	NA	NA	NA	NA	16920	23760
switch_12h	20180216.4.16.0:1BBBBBBBBBBBBBBB	20180216	4	16	2	1620	2160	11.2474644695534	0.000130164547619779	12.2245083750895	6258.94828804585	9	NA	77040	84240
switch_12h	20180216.4.16.0:1BBBBBBBBBBBBBBT	20180216	4	16	2	2160	2700	22.2985015296603	0.000151264410734096	12.2245083750895	6258.94828804585	9	NA	77040	85140
switch_12h	20180216.4.16.0:1BBBBBBBBBBBBBTB	20180216	4	16	2	1980	2160	15.8305599976737	0.000155803387209388	12.2245083750895	6258.94828804585	9	NA	76320	83340
switch_12h	20180216.4.16.0:1BBBBBBBBBBBBBTT	20180216	4	16	2	1620	1260	11.7487447033133	0.000146824652939916	12.2245083750895	6258.94828804585	9	NA	76320	82620
switch_12h	20180216.4.16.0:1BBBBBBBBBBBBTBB	20180216	4	16	2	2340	2340	31.0796167262145	0.000175518525741594	12.2245083750895	6258.94828804585	9	NA	75780	80460
switch_12h	20180216.4.16.0:1BBBBBBBBBBBBTBT	20180216	4	16	2	NA	NA	29.6341208082559	0.000150959124816386	12.2245083750895	6258.94828804585	9	NA	75780	79920
switch_12h	20180216.4.16.0:1BBBT	20180216	4	16	1	5220	5760	28.44815037866	9.81372964234151e-05	NA	NA	NA	NA	16920	29700
switch_12h	20180216.4.16.0:1BBTBB	20180216	4	16	1	4680	4320	1.70845715277034	0.000190040448798357	NA	NA	NA	NA	20160	29880
switch_12h	20180216.4.16.0:1BBTBT	20180216	4	16	1	4680	4320	13.3337340286626	0.000139902645189653	NA	NA	NA	NA	20160	28980
switch_12h	20180216.4.16.0:1BBTTB	20180216	4	16	1	5040	4500	30.595605307966	0.000155579849138261	NA	NA	NA	NA	20520	28980
switch_12h	20180216.4.16.0:1BBTTT	20180216	4	16	1	NA	NA	6.97954054518678	0.00020740171003965	NA	NA	NA	NA	20520	29160
switch_12h	20180216.4.17.0:1BBBBB	20180216	4	17	1	4500	3960	18.7218888047769	0.000100810008278571	NA	NA	NA	NA	20880	29520
switch_12h	20180216.4.17.0:1BBBBBBBBBBBBBB	20180216	4	17	2	1620	1800	-4.51478759488345	0.000136055024181491	20.6884730815864	2648.12455444306	7	NA	77220	82800
switch_12h	20180216.4.17.0:1BBBBBBBBBBBBBT	20180216	4	17	2	1440	1440	25.5424294240446	0.000153509127448987	20.6884730815864	2648.12455444306	7	NA	77220	82080
switch_12h	20180216.4.17.0:1BBBBBBBBBBBBTB	20180216	4	17	2	2700	3240	29.3295854953393	0.000129264294487993	20.6884730815864	2648.12455444306	7	NA	77040	85320
switch_12h	20180216.4.17.0:1BBBBBBBBBBBBTT	20180216	4	17	2	2340	2160	72.103167336668	0.000143527490129732	20.6884730815864	2648.12455444306	7	NA	77040	84420
switch_12h	20180216.4.17.0:1BBBBBBBBBBBTBB	20180216	4	17	2	1800	1440	34.3595692410149	0.000153706014387782	20.6884730815864	2648.12455444306	7	NA	75240	79200
switch_12h	20180216.4.17.0:1BBBBT	20180216	4	17	1	3420	3420	27.3479546177372	0.000100810008278571	NA	NA	NA	NA	20880	28980
switch_12h	20180216.4.17.0:1BBBT	20180216	4	17	1	1440	1800	72.2215933846935	0.000111518805124804	NA	NA	NA	NA	13500	22320
switch_12h	20180216.4.17.0:1BBTBB	20180216	4	17	1	3780	3600	37.9483047869017	0.000129977308259165	NA	NA	NA	NA	19080	28620
switch_12h	20180216.4.17.0:1BBTBT	20180216	4	17	1	4140	NA	23.0294276825016	0.00016011644668872	NA	NA	NA	NA	19080	28620
switch_12h	20180216.4.18.0:1BBBB	20180216	4	18	1	4860	5940	16.8446336434965	9.26195928308217e-05	NA	NA	NA	NA	18900	30780
switch_12h	20180216.4.18.0:1BBBBBBBBBBBB	20180216	4	18	2	1620	2160	21.899677658951	0.000110807725532644	45.583896038413	5834.73869291686	7	NA	76140	81360
switch_12h	20180216.4.18.0:1BBBBBBBBBBBT	20180216	4	18	2	2160	3060	33.7598994442511	0.000132804524659865	45.583896038413	5834.73869291686	7	NA	76140	82080
switch_12h	20180216.4.18.0:1BBBBBBBBBBTB	20180216	4	18	2	2160	2340	69.1394708733143	9.67369166568468e-05	45.583896038413	5834.73869291686	7	NA	76140	85500
switch_12h	20180216.4.18.0:1BBBBBBBBBBTT	20180216	4	18	2	1080	1080	101.690535109745	0.000126370544711277	45.583896038413	5834.73869291686	7	NA	76140	82620
switch_12h	20180216.4.18.0:1BBBBBBBBBTBBB	20180216	4	18	2	1440	1260	25.9750794651846	0.000180828884124548	22.7919480192065	5834.73869291686	8	NA	79020	83520
switch_12h	20180216.4.18.0:1BBBBBBBBBTBBT	20180216	4	18	2	1440	1440	42.2054059402127	0.000180828884124548	22.7919480192065	5834.73869291686	8	NA	79020	84060
switch_12h	20180216.4.18.0:1BBBT	20180216	4	18	1	2160	3240	41.2068700257544	0.00010999431820172	NA	NA	NA	NA	18900	28800
switch_12h	20180216.4.18.0:1BBTB	20180216	4	18	1	4680	4860	34.5784543162333	0.000133821204906647	NA	NA	NA	NA	17640	23400
switch_12h	20180216.4.18.0:1BBTT	20180216	4	18	1	5400	5400	16.8954117742537	0.000169578122400839	NA	NA	NA	NA	17640	28980
switch_12h	20180216.4.18.0:1BTBB	20180216	4	18	1	4320	3960	14.2668082645804	0.000143756108780958	NA	NA	NA	NA	18540	27900
switch_12h	20180216.4.18.0:1BTBT	20180216	4	18	1	NA	NA	31.8082832197362	0.000160514757041238	NA	NA	NA	NA	18540	29520
switch_12h	20180216.4.19.0:1BBBBB	20180216	4	19	1	1800	1980	51.3337900153011	0.000138168562313146	NA	NA	NA	NA	18900	23580
switch_12h	20180216.4.19.0:1BBBBBBBBBBB	20180216	4	19	2	2880	3960	150.054098963629	4.84890907511266e-05	413.211225889935	6611.37961423896	4	NA	64260	90360
switch_12h	20180216.4.19.0:1BBBBBBBBBBTB	20180216	4	19	2	1620	1620	101.374212506863	0.000152092508402934	206.605612944967	6611.37961423896	5	NA	78120	82080
switch_12h	20180216.4.19.0:1BBBBBBBBBBTT	20180216	4	19	2	1980	2340	58.7116282022137	0.00012992666448853	206.605612944967	6611.37961423896	5	NA	78120	88560
switch_12h	20180216.4.19.0:1BBBBBBBBBTBBB	20180216	4	19	2	2340	2520	42.5102357742467	0.000136151056246193	103.302806472484	6611.37961423896	6	NA	78300	86400
switch_12h	20180216.4.19.0:1BBBBBBBBBTBBT	20180216	4	19	2	1980	1620	44.4330321843205	0.000182656670884424	103.302806472484	6611.37961423896	6	NA	78300	84780
switch_12h	20180216.4.19.0:1BBBBT	20180216	4	19	1	1800	2160	33.510692406983	0.00014582873029043	NA	NA	NA	NA	18900	25740
switch_12h	20180216.4.19.0:1BBBTB	20180216	4	19	1	3240	3060	16.8158373209866	0.000151694023166191	NA	NA	NA	NA	19080	26640
switch_12h	20180216.4.19.0:1BBBTT	20180216	4	19	1	3780	3600	27.434557680301	0.00017103631610279	NA	NA	NA	NA	19080	27540
switch_12h	20180216.4.19.0:1BBTBB	20180216	4	19	1	NA	NA	31.6341411027605	0.000157142583256141	NA	NA	NA	NA	19080	28800
switch_12h	20180216.4.2.0:1BBBB	20180216	4	2	1	2520	2700	60.8592392500201	0.000111981718721722	NA	NA	NA	NA	17460	24660
switch_12h	20180216.4.2.0:1BBBBBBBBBBBBBBB	20180216	4	2	2	2340	2880	18.940778288394	0.000143020290020669	14.536129894624	7442.49850604747	9	NA	78480	87840
switch_12h	20180216.4.2.0:1BBBBBBBBBBBBBBT	20180216	4	2	2	2520	2880	42.9630562310377	0.000143020290020669	14.536129894624	7442.49850604747	9	NA	78480	87480
switch_12h	20180216.4.2.0:1BBBBBBBBBBBBBTB	20180216	4	2	2	2160	2520	39.4056067105347	0.000153526090101608	14.536129894624	7442.49850604747	9	NA	78480	84960
switch_12h	20180216.4.2.0:1BBBBBBBBBBBBBTT	20180216	4	2	2	1620	1620	50.5876124679566	0.000153526090101608	14.536129894624	7442.49850604747	9	NA	78480	83880
switch_12h	20180216.4.2.0:1BBBBBBBBBBBBTBB	20180216	4	2	2	2340	1980	44.1495336399239	0.000166135721724575	14.536129894624	7442.49850604747	9	NA	78660	86400
switch_12h	20180216.4.2.0:1BBBBBBBBBBBBTBT	20180216	4	2	2	4140	NA	58.882261693697	0.000166135721724575	14.536129894624	7442.49850604747	9	NA	78660	86220
switch_12h	20180216.4.2.0:1BBBBBBBBBBBBTTB	20180216	4	2	2	2520	NA	69.2292073121849	0.000149113611829694	14.536129894624	7442.49850604747	9	NA	78480	85320
switch_12h	20180216.4.2.0:1BBBT	20180216	4	2	1	3600	4320	64.8081951672315	0.00012598765476813	NA	NA	NA	NA	17460	23400
switch_12h	20180216.4.2.0:1BBTB	20180216	4	2	1	1620	1980	100.90073202407	0.0001220626747336	NA	NA	NA	NA	17100	24660
switch_12h	20180216.4.2.0:1BBTT	20180216	4	2	1	1980	2160	128.751438829062	0.000142939925306936	NA	NA	NA	NA	17100	22500
switch_12h	20180216.4.21.0:1BBBBBB	20180216	4	21	1	5220	5040	7.99460467448322	0.000156169069957758	NA	NA	NA	NA	21600	34920
switch_12h	20180216.4.21.0:1BBBBBBBBBBBBBB	20180216	4	21	2	1440	1080	9.12285096211126	0.000122699660761229	27.75009729025	3552.012453152	7	NA	77040	83700
switch_12h	20180216.4.21.0:1BBBBBBBBBBBBBT	20180216	4	21	2	1440	1260	13.3247344568045	0.000156048928189108	27.75009729025	3552.012453152	7	NA	77040	83160
switch_12h	20180216.4.21.0:1BBBBBBBBBBBBTB	20180216	4	21	2	1440	1080	10.7492264284794	0.000126489842957028	27.75009729025	3552.012453152	7	NA	78480	83520
switch_12h	20180216.4.21.0:1BBBBBBBBBBBBTT	20180216	4	21	2	1620	1260	17.8710804108231	0.000126489842957028	27.75009729025	3552.012453152	7	NA	78480	83520
switch_12h	20180216.4.21.0:1BBBBBBBBBBBTBB	20180216	4	21	2	1620	1620	79.9827356498158	0.00012509871136496	27.75009729025	3552.012453152	7	NA	74880	80640
switch_12h	20180216.4.21.0:1BBBBBT	20180216	4	21	1	4860	5400	13.8834955571888	0.000156169069957758	NA	NA	NA	NA	21600	32220
switch_12h	20180216.4.21.0:1BBBBT	20180216	4	21	1	4500	4860	40.9190828124606	0.00015206088579188	NA	NA	NA	NA	17640	22500
switch_12h	20180216.4.21.0:1BBBTB	20180216	4	21	1	5220	4860	28.8015958393174	0.000156895442512633	NA	NA	NA	NA	18720	28620
switch_12h	20180216.4.21.0:1BBBTT	20180216	4	21	1	4860	4680	12.8576314009231	0.000182822317712413	NA	NA	NA	NA	18720	24840
switch_12h	20180216.4.21.0:1BBTBB	20180216	4	21	1	1620	1440	33.6532654276463	0.000175210622004511	NA	NA	NA	NA	20160	25560
switch_12h	20180216.4.22.0:1BBBBB	20180216	4	22	1	6660	6840	23.2722088911034	0.000103917473992649	NA	NA	NA	NA	18900	33120
switch_12h	20180216.4.22.0:1BBBBBBBBBB	20180216	4	22	2	1800	3420	162.936431053895	5.33859239253795e-05	244.35859296506	3909.73748744096	4	NA	62280	82260
switch_12h	20180216.4.22.0:1BBBBBBBBBTBB	20180216	4	22	2	2160	3600	47.8031951132341	9.42345075123671e-05	61.0896482412649	3909.73748744096	6	NA	74520	83700
switch_12h	20180216.4.22.0:1BBBBBBBBBTBT	20180216	4	22	2	1620	2160	39.2618946380262	0.000114982451323338	61.0896482412649	3909.73748744096	6	NA	74520	81000
switch_12h	20180216.4.22.0:1BBBBBBBBBTTB	20180216	4	22	2	3060	3240	60.1669624809727	0.000121834844427815	61.0896482412649	3909.73748744096	6	NA	75960	85500
switch_12h	20180216.4.22.0:1BBBBT	20180216	4	22	1	3060	3240	17.4421284588474	0.00011315786830207	NA	NA	NA	NA	18900	28440
switch_12h	20180216.4.22.0:1BBBTB	20180216	4	22	1	4860	4860	15.4625843510454	0.000114972127929275	NA	NA	NA	NA	19980	34560
switch_12h	20180216.4.22.0:1BBBTT	20180216	4	22	1	6120	6120	11.4803841272819	0.000144201587268606	NA	NA	NA	NA	19980	35100
switch_12h	20180216.4.22.0:1BBTBB	20180216	4	22	1	5580	5400	15.8247046453335	0.000122902870469823	NA	NA	NA	NA	19440	32940
switch_12h	20180216.4.22.0:1BBTBT	20180216	4	22	1	6840	6480	15.4897873164043	0.000117571840902969	NA	NA	NA	NA	19440	32760
switch_12h	20180216.4.22.0:1BBTTB	20180216	4	22	1	5400	5400	21.73166207292	0.000116087144255335	NA	NA	NA	NA	21060	31320
switch_12h	20180216.4.23.0:1BBB	20180216	4	23	1	3240	3600	-2.58171096734599	0.000100136986566235	NA	NA	NA	NA	19800	30960
switch_12h	20180216.4.23.0:1BBBBBBBBBBBB	20180216	4	23	2	2700	3420	2.95061805258916	0.00013507266772064	17.4571605584802	4469.03310297093	8	NA	77940	88560
switch_12h	20180216.4.23.0:1BBBBBBBBBBBT	20180216	4	23	2	2880	3600	4.50995081467451	0.000151396689121838	17.4571605584802	4469.03310297093	8	NA	77940	88200
switch_12h	20180216.4.23.0:1BBBBBBBBBBTB	20180216	4	23	2	2160	1980	29.983754773907	0.00014533620499777	17.4571605584802	4469.03310297093	8	NA	77940	84420
switch_12h	20180216.4.23.0:1BBBBBBBBBBTT	20180216	4	23	2	1800	1620	36.122461218718	0.000203165855064301	17.4571605584802	4469.03310297093	8	NA	77940	83700
switch_12h	20180216.4.23.0:1BBBBBBBBBTBB	20180216	4	23	2	1440	1440	8.00795113463341	0.000161009848071109	17.4571605584802	4469.03310297093	8	NA	77940	84780
switch_12h	20180216.4.23.0:1BBBBBBBBBTBT	20180216	4	23	2	1620	1440	29.2720978287993	0.000120951196939811	17.4571605584802	4469.03310297093	8	NA	77940	84240
switch_12h	20180216.4.23.0:1BBBBBBBBBTTB	20180216	4	23	2	1620	900	32.6850046709229	0.00014579735838923	17.4571605584802	4469.03310297093	8	NA	77760	83160
switch_12h	20180216.4.23.0:1BBT	20180216	4	23	1	3780	4140	1.5784103459463	0.000101461622762237	NA	NA	NA	NA	19800	31500
switch_12h	20180216.4.23.0:1BTB	20180216	4	23	1	5040	5760	20.1331796259551	0.000114578502976621	NA	NA	NA	NA	19620	36000
switch_12h	20180216.4.23.0:1BTT	20180216	4	23	1	4140	5040	6.56391390514796	0.000120873663927755	NA	NA	NA	NA	19620	31320
switch_12h	20180216.4.23.0:1TBBB	20180216	4	23	1	2700	3420	15.553511542701	0.000142108268126321	NA	NA	NA	NA	21600	30960
switch_12h	20180216.4.23.0:1TBBT	20180216	4	23	1	2520	3060	10.548575051668	0.000142108268126321	NA	NA	NA	NA	21600	30600
switch_12h	20180216.4.23.0:1TBT	20180216	4	23	1	2880	3060	37.1159923102852	0.000117443938794188	NA	NA	NA	NA	16200	25380
switch_12h	20180216.4.26.0:1BBBBB	20180216	4	26	1	3780	3420	15.6070472091853	0.000130955372044697	NA	NA	NA	NA	21600	29160
switch_12h	20180216.4.26.0:1BBBBBBBBBBBBBBB	20180216	4	26	2	1980	2340	28.7308285980301	0.000134581250225331	15.0053661403113	3841.3737319197	8	NA	75060	79740
switch_12h	20180216.4.26.0:1BBBBBBBBBBBBBBT	20180216	4	26	2	2160	3060	45.9427470685184	0.000143951450169148	15.0053661403113	3841.3737319197	8	NA	75060	80640
switch_12h	20180216.4.26.0:1BBBBBBBBBBBBBTBB	20180216	4	26	2	2340	2700	20.0767940577016	0.000149769444831763	7.50268307015566	3841.3737319197	9	NA	79200	88560
switch_12h	20180216.4.26.0:1BBBBBBBBBBBBBTBT	20180216	4	26	2	2520	2700	21.9404802924619	0.000149769444831763	7.50268307015566	3841.3737319197	9	NA	79200	90000
switch_12h	20180216.4.26.0:1BBBBBBBBBBBBBTTB	20180216	4	26	2	2340	1980	19.8488788527773	0.000175371505758659	7.50268307015566	3841.3737319197	9	NA	79200	85500
switch_12h	20180216.4.26.0:1BBBBBBBBBBBBBTTT	20180216	4	26	2	2160	2160	32.6106777075662	0.000175371505758659	7.50268307015566	3841.3737319197	9	NA	79200	84960
switch_12h	20180216.4.26.0:1BBBBT	20180216	4	26	1	2700	2700	18.6453708439831	0.000130955372044697	NA	NA	NA	NA	21600	28440
switch_12h	20180216.4.26.0:1BBBT	20180216	4	26	1	1440	1440	2.37463106989382	0.000135732705341198	NA	NA	NA	NA	15660	22140
switch_12h	20180216.4.26.0:1BBTBB	20180216	4	26	1	3060	2520	12.0131941743566	0.000161942884520898	NA	NA	NA	NA	19080	25920
switch_12h	20180216.4.26.0:1BBTBT	20180216	4	26	1	NA	NA	16.8600485890771	0.000147371147424111	NA	NA	NA	NA	19080	23580
switch_12h	20180216.4.4.0:1BBBBB	20180216	4	4	1	5040	4860	26.7083531118522	0.000138371253514004	NA	NA	NA	NA	21060	30600
switch_12h	20180216.4.4.0:1BBBBBBBBBBBBBB	20180216	4	4	2	1620	1620	63.4263556639563	9.8554898893192e-05	32.8175745786325	8401.29909212993	8	NA	75240	82440
switch_12h	20180216.4.4.0:1BBBBBBBBBBBBBT	20180216	4	4	2	1980	1980	103.158155506574	0.000126837036683082	32.8175745786325	8401.29909212993	8	NA	75240	82440
switch_12h	20180216.4.4.0:1BBBBBBBBBBBBTB	20180216	4	4	2	2520	2700	52.7344050648911	9.66152954210644e-05	32.8175745786325	8401.29909212993	8	NA	75420	88380
switch_12h	20180216.4.4.0:1BBBBBBBBBBBBTT	20180216	4	4	2	1620	1440	48.359502101737	0.000113212498325464	32.8175745786325	8401.29909212993	8	NA	75420	84600
switch_12h	20180216.4.4.0:1BBBBBBBBBBBTBBB	20180216	4	4	2	1800	1980	33.7280340988207	0.000204904551415938	16.4087872893163	8401.29909212993	9	NA	79020	84240
switch_12h	20180216.4.4.0:1BBBBBBBBBBBTBBT	20180216	4	4	2	1800	1080	34.217692068125	0.000204904551415938	16.4087872893163	8401.29909212993	9	NA	79020	84600
switch_12h	20180216.4.4.0:1BBBBT	20180216	4	4	1	3960	3780	47.3456422817158	0.000138371253514004	NA	NA	NA	NA	21060	30060
switch_12h	20180216.4.4.0:1BBBTB	20180216	4	4	1	2160	2340	42.7490857240292	0.000145205736513085	NA	NA	NA	NA	21240	27360
switch_12h	20180216.4.4.0:1BBBTT	20180216	4	4	1	3600	3060	28.541171863502	0.000145205736513085	NA	NA	NA	NA	21240	29160
switch_12h	20180216.4.4.0:1BBTBB	20180216	4	4	1	1980	1620	55.6162541382403	0.000162562614137905	NA	NA	NA	NA	20520	27540
switch_12h	20180216.4.4.0:1BBTBT	20180216	4	4	1	3060	NA	49.0146451668742	0.000154457870984572	NA	NA	NA	NA	20520	28080
switch_12h	20180216.4.4.0:1BBTTB	20180216	4	4	1	NA	NA	40.6608127258556	0.000173922236941038	NA	NA	NA	NA	20880	27360
switch_12h	20180216.4.5.0:1BBBB	20180216	4	5	1	3960	5760	103.908509000161	0.000107219294636907	NA	NA	NA	NA	15480	29340
switch_12h	20180216.4.5.0:1BBBBBBBBBBBBBB	20180216	4	5	2	3240	3240	82.5243745582797	0.000114862841201531	14.0721718836372	7204.95200442226	9	NA	73260	79200
switch_12h	20180216.4.5.0:1BBBBBBBBBBBBBT	20180216	4	5	2	1620	2160	40.0120763886778	0.000116901671256842	14.0721718836372	7204.95200442226	9	NA	73260	81180
switch_12h	20180216.4.5.0:1BBBBBBBBBBBBTB	20180216	4	5	2	1800	1800	67.791194960925	0.000109641383359011	14.0721718836372	7204.95200442226	9	NA	73800	79920
switch_12h	20180216.4.5.0:1BBBBBBBBBBBBTT	20180216	4	5	2	2520	2700	85.2294349223576	0.0001203242996463	14.0721718836372	7204.95200442226	9	NA	73800	80460
switch_12h	20180216.4.5.0:1BBBBBBBBBBBTBBB	20180216	4	5	2	NA	1260	56.7742411899639	0.000137456696109192	7.03608594181862	7204.95200442226	10	NA	78660	84600
switch_12h	20180216.4.5.0:1BBBTB	20180216	4	5	1	2340	2160	62.9661655038909	0.000144311411002872	NA	NA	NA	NA	20880	27360
switch_12h	20180216.4.5.0:1BBBTT	20180216	4	5	1	4500	4680	35.4090448031752	0.000144311411002872	NA	NA	NA	NA	20880	31680
switch_12h	20180216.4.5.0:1BBTBB	20180216	4	5	1	3420	3420	27.6553259351884	0.000146605656940174	NA	NA	NA	NA	20700	29880
switch_12h	20180216.4.5.0:1BBTBT	20180216	4	5	1	1620	1800	51.0620671077912	0.000113633664446122	NA	NA	NA	NA	20700	27900
switch_12h	20180216.4.5.0:1BBTTB	20180216	4	5	1	3960	3240	52.1366921174028	0.000144531560578204	NA	NA	NA	NA	20520	29340
switch_12h	20180216.4.9.0:1BBBB	20180216	4	9	1	4500	7380	24.7335395483335	6.11375017535861e-05	NA	NA	NA	NA	18540	36540
switch_12h	20180216.4.9.0:1BBBBBBBBBBBB	20180216	4	9	2	2520	2520	18.0056966268922	0.000125759610954804	15.4242811733431	3948.61598037583	8	NA	79020	87660
switch_12h	20180216.4.9.0:1BBBBBBBBBBBT	20180216	4	9	2	2340	2160	31.9482244204058	0.000125759610954804	15.4242811733431	3948.61598037583	8	NA	79020	84960
switch_12h	20180216.4.9.0:1BBBBBBBBBBTB	20180216	4	9	2	1620	1440	34.8176338862993	0.000165811849417941	15.4242811733431	3948.61598037583	8	NA	79200	84060
switch_12h	20180216.4.9.0:1BBBBBBBBBBTT	20180216	4	9	2	2160	2160	24.5989657585234	0.000165811849417941	15.4242811733431	3948.61598037583	8	NA	79200	84780
switch_12h	20180216.4.9.0:1BBBBBBBBBTBB	20180216	4	9	2	1440	0	24.4754780696228	0.000154797795289163	15.4242811733431	3948.61598037583	8	NA	79200	84060
switch_12h	20180216.4.9.0:1BBBBBBBBBTBT	20180216	4	9	2	1620	360	25.7278909465283	0.000154797795289163	15.4242811733431	3948.61598037583	8	NA	79200	84060
switch_12h	20180216.4.9.0:1BBBT	20180216	4	9	1	3420	5220	52.6631530901943	7.22679088354818e-05	NA	NA	NA	NA	18540	33660
switch_12h	20180216.4.9.0:1BBTB	20180216	4	9	1	1800	1620	55.6162639521649	0.000134790061391369	NA	NA	NA	NA	18720	25380
switch_12h	20180216.4.9.0:1BBTT	20180216	4	9	1	3780	3600	45.917944212236	0.00013868428127667	NA	NA	NA	NA	18720	28080
switch_12h	20180216.4.9.0:1BTBBB	20180216	4	9	1	3600	3420	47.8851389195869	0.000177072305212065	NA	NA	NA	NA	21420	28620
switch_12h	20180216.4.9.0:1BTBBT	20180216	4	9	1	3240	2700	61.2021637868153	0.000177072305212065	NA	NA	NA	NA	21420	29520
switch_12h	20180216.7.1.0:1BBB	20180216	7	1	1	9720	10980	80.0637359678032	0.000119135914393499	NA	NA	NA	NA	18540	35640
switch_12h	20180216.7.1.0:1BBBBBBBBBBB	20180216	7	1	2	1800	2340	49.7935070871208	0.000124285511305045	19.5090524384112	2497.15871211663	7	NA	75060	79740
switch_12h	20180216.7.1.0:1BBBBBBBBBBT	20180216	7	1	2	1620	2340	77.6368680882579	0.000146819203167277	19.5090524384112	2497.15871211663	7	NA	75060	79200
switch_12h	20180216.7.1.0:1BBBBBBBBBTBB	20180216	7	1	2	1620	1440	42.8498252553791	0.000167633315149799	9.75452621920558	2497.15871211663	8	NA	78660	84600
switch_12h	20180216.7.1.0:1BBBBBBBBBTBT	20180216	7	1	2	1800	1800	58.0091432297022	0.000167633315149799	9.75452621920558	2497.15871211663	8	NA	78660	85320
switch_12h	20180216.7.1.0:1BBBBBBBBBTTB	20180216	7	1	2	3240	NA	26.6783564229138	0.000176319735483656	9.75452621920558	2497.15871211663	8	NA	78480	86040
switch_12h	20180216.7.1.0:1BBBBBBBBBTTT	20180216	7	1	2	2160	1800	40.8512821964212	0.000176319735483656	9.75452621920558	2497.15871211663	8	NA	78480	84420
switch_12h	20180216.7.1.0:1BBT	20180216	7	1	1	10260	10800	40.2985566471993	0.000107850277972947	NA	NA	NA	NA	18540	38700
switch_12h	20180216.7.1.0:1BTB	20180216	7	1	1	7920	8460	56.9350842788918	0.000151986691785602	NA	NA	NA	NA	18360	24660
switch_12h	20180216.7.1.0:1BTT	20180216	7	1	1	10440	9540	71.265565757938	0.000148374780966776	NA	NA	NA	NA	18360	23940
switch_12h	20180216.7.13.0:1BBBB	20180216	7	13	1	5220	5940	18.9636228367434	-9.70601733911235e-05	NA	NA	NA	NA	20700	32400
switch_12h	20180216.7.13.0:1BBBBBBBBBBBBB	20180216	7	13	2	1800	1620	27.0621690239463	0.000134806674075216	12.6910306252676	3248.90384006849	8	NA	78660	86760
switch_12h	20180216.7.13.0:1BBBBBBBBBBBBT	20180216	7	13	2	2520	2700	26.3275034228352	0.000134806674075216	12.6910306252676	3248.90384006849	8	NA	78660	88020
switch_12h	20180216.7.13.0:1BBBBBBBBBBBT	20180216	7	13	2	1980	2340	65.9459946336741	0.000138594836903607	25.3820612505351	3248.90384006849	7	NA	73980	79200
switch_12h	20180216.7.13.0:1BBBBBBBBBBTB	20180216	7	13	2	2160	1980	54.5689006082374	0.000140486509646071	25.3820612505351	3248.90384006849	7	NA	74700	80280
switch_12h	20180216.7.13.0:1BBBBBBBBBBTT	20180216	7	13	2	1800	1980	65.4174949626365	0.000142535530052545	25.3820612505351	3248.90384006849	7	NA	74700	79740
switch_12h	20180216.7.13.0:1BBBT	20180216	7	13	1	3240	4140	19.3644468198043	0.000151821732942509	NA	NA	NA	NA	20700	32040
switch_12h	20180216.7.13.0:1BBTB	20180216	7	13	1	5040	5400	9.85105914042482	0.00012997572048406	NA	NA	NA	NA	21600	30600
switch_12h	20180216.7.13.0:1BBTT	20180216	7	13	1	4320	4140	7.24853143016252	0.00012997572048406	NA	NA	NA	NA	21600	30060
switch_12h	20180216.7.13.0:1BTBB	20180216	7	13	1	1800	1800	22.8786260656909	0.000171041040516809	NA	NA	NA	NA	20340	26820
switch_12h	20180216.7.13.0:1BTBT	20180216	7	13	1	4320	4320	25.3944572673387	0.000113883488955311	NA	NA	NA	NA	20340	28620
switch_12h	20180216.7.16.0:1BBBBB	20180216	7	16	1	2340	2340	6.45370972081778	0.000125418046274998	NA	NA	NA	NA	21600	29520
switch_12h	20180216.7.16.0:1BBBBBBBBBBBBBB	20180216	7	16	2	1620	1800	8.39605847192526	0.000129694753723746	35.2153986396502	9015.14205175045	8	NA	77940	83700
switch_12h	20180216.7.16.0:1BBBBBBBBBBBBBT	20180216	7	16	2	1440	1800	24.7836017257728	0.000156777464693502	35.2153986396502	9015.14205175045	8	NA	77940	82980
switch_12h	20180216.7.16.0:1BBBBBBBBBBBBTB	20180216	7	16	2	2340	2340	32.442797439972	0.000166608734949776	35.2153986396502	9015.14205175045	8	NA	75600	79920
switch_12h	20180216.7.16.0:1BBBBBBBBBBBBTT	20180216	7	16	2	1980	1620	38.4832796916443	0.00015670498491298	35.2153986396502	9015.14205175045	8	NA	75600	80460
switch_12h	20180216.7.16.0:1BBBBBBBBBBBTBBB	20180216	7	16	2	1440	1440	19.9744051774233	0.000177128843861712	17.6076993198251	9015.14205175045	9	NA	77760	84420
switch_12h	20180216.7.16.0:1BBBBT	20180216	7	16	1	3240	2880	16.2403596002622	0.000125418046274998	NA	NA	NA	NA	21600	30420
switch_12h	20180216.7.16.0:1BBBTB	20180216	7	16	1	3960	3780	20.2404835458955	0.000152351027813169	NA	NA	NA	NA	21600	30060
switch_12h	20180216.7.16.0:1BBBTT	20180216	7	16	1	4320	4320	22.4586546963683	0.000152351027813169	NA	NA	NA	NA	21600	30780
switch_12h	20180216.7.16.0:1BBTBB	20180216	7	16	1	4500	4140	-4.31980111087726	0.000152853520882917	NA	NA	NA	NA	20700	29340
switch_12h	20180216.7.16.0:1BBTBT	20180216	7	16	1	4320	4140	11.9204795387313	0.000105899659926066	NA	NA	NA	NA	20700	30600
switch_12h	20180216.7.16.0:1BBTTB	20180216	7	16	1	4500	NA	10.1385573923288	0.000157983632948313	NA	NA	NA	NA	20340	29160
switch_12h	20180216.7.16.0:1BBTTT	20180216	7	16	1	NA	NA	18.6839617778476	0.000160500631252477	NA	NA	NA	NA	20340	27900
switch_12h	20180216.7.18.0:1BBBB	20180216	7	18	1	4140	5400	40.9415106685816	0.000109807029814611	NA	NA	NA	NA	16560	21600
switch_12h	20180216.7.18.0:1BBBBBBBBBBBBBB	20180216	7	18	2	1440	1260	18.0116921686918	0.00013020800084588	11.4537261861742	2932.15390366059	8	NA	78300	84960
switch_12h	20180216.7.18.0:1BBBBBBBBBBBBBT	20180216	7	18	2	1620	1260	42.726275507783	0.000196699311089649	11.4537261861742	2932.15390366059	8	NA	78300	84780
switch_12h	20180216.7.18.0:1BBBBBBBBBBBBTB	20180216	7	18	2	1440	1260	9.91086002823748	0.000149330180944954	11.4537261861742	2932.15390366059	8	NA	77220	82620
switch_12h	20180216.7.18.0:1BBBBBBBBBBBBTT	20180216	7	18	2	1980	1440	2.69390295351145	0.000167632899723117	11.4537261861742	2932.15390366059	8	NA	77220	83340
switch_12h	20180216.7.18.0:1BBBBBBBBBBBTBB	20180216	7	18	2	1620	1440	11.0141484852655	0.000135716979087769	11.4537261861742	2932.15390366059	8	NA	79020	84780
switch_12h	20180216.7.18.0:1BBBBBBBBBBBTBT	20180216	7	18	2	1980	1800	17.3857301076499	0.000135716979087769	11.4537261861742	2932.15390366059	8	NA	79020	84780
switch_12h	20180216.7.18.0:1BBBTB	20180216	7	18	1	2700	3420	-4.85529536694965	0.00020740171003965	NA	NA	NA	NA	20520	27000
switch_12h	20180216.7.18.0:1BBBTT	20180216	7	18	1	4860	5220	11.4131630859833	0.000121802801468322	NA	NA	NA	NA	20520	31320
switch_12h	20180216.7.18.0:1BBTBB	20180216	7	18	1	4320	3960	28.3583819137716	0.000159910390315806	NA	NA	NA	NA	20340	28440
switch_12h	20180216.7.18.0:1BBTBT	20180216	7	18	1	4680	3780	25.9678349316541	0.000184045925815447	NA	NA	NA	NA	20340	28440
switch_12h	20180216.7.19.0:1BBBBB	20180216	7	19	1	5400	5580	25.4942323278016	0.000129817943243951	NA	NA	NA	NA	17640	28080
switch_12h	20180216.7.19.0:1BBBBBBBBBBBBB	20180216	7	19	2	2880	Inf	66.3052409421321	5.95126855999214e-05	60.308244786325	3859.7276663248	6	NA	74700	93420
switch_12h	20180216.7.19.0:1BBBBBBBBBBBBT	20180216	7	19	2	3420	Inf	63.1577240301854	6.99952791716416e-05	60.308244786325	3859.7276663248	6	NA	74700	93420
switch_12h	20180216.7.19.0:1BBBBBBBBBBBTBBB	20180216	7	19	2	2160	1620	24.5477954571972	0.000163499796966441	15.0770611965813	3859.7276663248	8	NA	78840	84420
switch_12h	20180216.7.19.0:1BBBBBBBBBBBTBBT	20180216	7	19	2	1800	1620	44.5909701659624	0.000163499796966441	15.0770611965813	3859.7276663248	8	NA	78840	84600
switch_12h	20180216.7.19.0:1BBBBBBBBBBBTBTB	20180216	7	19	2	1980	1620	25.5275210004428	0.000186009218387034	15.0770611965813	3859.7276663248	8	NA	78480	84240
switch_12h	20180216.7.19.0:1BBBBBBBBBBBTBTT	20180216	7	19	2	1980	1800	36.7080337528787	0.000186009218387034	15.0770611965813	3859.7276663248	8	NA	78480	84420
switch_12h	20180216.7.19.0:1BBBBT	20180216	7	19	1	4500	5040	27.937020575931	0.000127471737874004	NA	NA	NA	NA	17640	28080
switch_12h	20180216.7.19.0:1BBBTB	20180216	7	19	1	4680	4320	42.568016340154	0.000135161073636393	NA	NA	NA	NA	16920	21780
switch_12h	20180216.7.19.0:1BBBTTB	20180216	7	19	1	5040	4860	17.1706141260828	0.000146708600444271	NA	NA	NA	NA	21240	30960
switch_12h	20180216.7.19.0:1BBBTTT	20180216	7	19	1	5040	4500	10.5742095046978	0.000146708600444271	NA	NA	NA	NA	21240	30600
switch_12h	20180216.7.19.0:1BBTBBB	20180216	7	19	1	NA	NA	8.12099006698349	0.000204031393870815	NA	NA	NA	NA	20160	29160
switch_12h	20180216.7.20.0:1BBBB	20180216	7	20	1	1800	1440	3.43337200916427	0.000117882141459121	NA	NA	NA	NA	21240	25920
switch_12h	20180216.7.20.0:1BBBBBBBBBBBBB	20180216	7	20	2	4320	NA	33.1640883830229	4.24216192151814e-05	39.0564818155868	4999.22967239511	7	NA	74340	91440
switch_12h	20180216.7.20.0:1BBBBBBBBBBBBT	20180216	7	20	2	2160	Inf	24.9157712239599	3.85719761931066e-05	39.0564818155868	4999.22967239511	7	NA	74340	93420
switch_12h	20180216.7.20.0:1BBBBBBBBBBBTBB	20180216	7	20	2	1440	1440	43.7486751404305	0.000113541016308515	19.5282409077934	4999.22967239511	8	NA	75060	82080
switch_12h	20180216.7.20.0:1BBBBBBBBBBBTBT	20180216	7	20	2	1980	2700	43.6896715510485	0.00012160418526581	19.5282409077934	4999.22967239511	8	NA	75060	84240
switch_12h	20180216.7.20.0:1BBBBBBBBBBBTTB	20180216	7	20	2	2160	1980	49.4910095002129	9.77010448757603e-05	19.5282409077934	4999.22967239511	8	NA	75600	85500
switch_12h	20180216.7.20.0:1BBBT	20180216	7	20	1	1620	1080	12.7141138544844	0.000117882141459121	NA	NA	NA	NA	21240	25740
switch_12h	20180216.7.20.0:1BBTB	20180216	7	20	1	2880	2880	44.3471732111653	0.000170947381501169	NA	NA	NA	NA	20520	28800
switch_12h	20180216.7.20.0:1BBTT	20180216	7	20	1	2520	2160	43.0326142608648	0.000199679429704316	NA	NA	NA	NA	20520	26820
switch_12h	20180216.7.20.0:1BTBB	20180216	7	20	1	1980	1980	-6.81221980546769	0.000141501230583413	NA	NA	NA	NA	17640	22320
switch_12h	20180216.7.20.0:1BTBT	20180216	7	20	1	NA	NA	32.3310402159359	0.00014225514291728	NA	NA	NA	NA	17640	22320
switch_12h	20180216.7.21.0:1BBBB	20180216	7	21	1	6480	7020	1.6819097625185	5.12696119437861e-05	NA	NA	NA	NA	19440	34920
switch_12h	20180216.7.21.0:1BBBBBBBBBBB	20180216	7	21	2	1620	1260	-6.58453998423907	9.44190483440413e-05	33.9360159049123	2171.90501791439	6	NA	76500	84420
switch_12h	20180216.7.21.0:1BBBBBBBBBBT	20180216	7	21	2	1980	2340	15.2921890853881	0.000102316405485263	33.9360159049123	2171.90501791439	6	NA	76500	88380
switch_12h	20180216.7.21.0:1BBBBBBBBBTB	20180216	7	21	2	1440	1620	23.3273376919662	0.000130560671294586	33.9360159049123	2171.90501791439	6	NA	76680	81900
switch_12h	20180216.7.21.0:1BBBBBBBBBTT	20180216	7	21	2	1440	1260	26.04051505527	0.000155644971553273	33.9360159049123	2171.90501791439	6	NA	76680	81540
switch_12h	20180216.7.21.0:1BBBBBBBBTBB	20180216	7	21	2	1620	1260	30.0187401281421	0.000143267287045451	33.9360159049123	2171.90501791439	6	NA	77220	82080
switch_12h	20180216.7.21.0:1BBBBBBBBTBT	20180216	7	21	2	1980	1620	15.7384480032748	0.000170898158140743	33.9360159049123	2171.90501791439	6	NA	77220	82620
switch_12h	20180216.7.21.0:1BBBT	20180216	7	21	1	7380	7020	23.328245760949	0.000107166062628334	NA	NA	NA	NA	19440	33840
switch_12h	20180216.7.21.0:1BBTB	20180216	7	21	1	6480	6660	18.7451992006512	0.000156859286601523	NA	NA	NA	NA	18180	23400
switch_12h	20180216.7.21.0:1BBTT	20180216	7	21	1	5940	5760	10.5190706148608	0.000151575671425309	NA	NA	NA	NA	18180	28260
switch_12h	20180216.7.21.0:1BTBB	20180216	7	21	1	5940	5400	17.0957346971366	0.000140517830351208	NA	NA	NA	NA	18540	29160
switch_12h	20180216.7.21.0:1BTBT	20180216	7	21	1	5040	4680	26.3664651422228	0.000137850516604477	NA	NA	NA	NA	18540	29160
switch_12h	20180216.7.23.0:1BBBB	20180216	7	23	1	1800	2160	2.54288298114053	0.000175082725154196	NA	NA	NA	NA	19080	22140
switch_12h	20180216.7.23.0:1BBBBBBBBBBBBBBBB	20180216	7	23	2	1620	1800	20.5822631254257	0.000103169482332989	6.54676230995592	3351.94230269743	9	NA	77760	85680
switch_12h	20180216.7.23.0:1BBBBBBBBBBBBBBBT	20180216	7	23	2	2340	2160	33.8737577239911	0.000110208813251677	6.54676230995592	3351.94230269743	9	NA	77760	85860
switch_12h	20180216.7.23.0:1BBBBBBBBBBBBBBTB	20180216	7	23	2	4860	5220	26.4175931132204	0.000152958746250139	6.54676230995592	3351.94230269743	9	NA	78660	88200
switch_12h	20180216.7.23.0:1BBBBBBBBBBBBBBTT	20180216	7	23	2	1620	1080	17.3288442604472	0.000152958746250139	6.54676230995592	3351.94230269743	9	NA	78660	83160
switch_12h	20180216.7.23.0:1BBBBBBBBBBBBBTBB	20180216	7	23	2	3420	3240	16.1347455086848	0.000160511393772388	6.54676230995592	3351.94230269743	9	NA	78660	88200
[truncated: 3,559 more rows]
